# Supplementary material for: Cai’s prescription inhibits granulosa cell apoptosis through ARHGAP4 on poor ovarian responders
Source: J Ovarian Res. 2024 Feb 14;17:40. doi: 10.1186/s13048-024-01363-x (PMC10865665; doi:10.1186/s13048-024-01363-x)
Supplement: Supplementary file 1 — Supplementary Table 1. Transcriptome differences in poor ovarian responders with or without Cai’s Prescription treatment. [file 13048_2024_1363_MOESM1_ESM.xlsx]

## Sheet: Normal vs POR
Transcriptome differences in normal and POR patients
gene_id	log2FoldChange	pvalue	padj	Normal-1	Normal-2	Normal-3	Normal-4	Normal-5	Normal-6	Por-1	Por-2	Por-3	Por-4	Por-5	Por-6
A1BG	-0.237277	0.332157	0.56385	8.93055	9.91952	6.08132	10.7626	5.42712	5.35365	5.08269	7.12305	5.53816	6.305	6.02679	6.03842
A1CF	0.795983	0.79841	1	0	0	0.00658063	0	0	0	0	0	0	0.0130964	0	0
A2M	2.21837	0.000416569	0.00615477	8.98306	6.16289	14.3822	12.3776	7.95025	13.3917	138.626	62.2675	3.00299	13.7832	22.4245	19.6122
A2ML1	-0.255532	0.759815	0.879398	0.203265	0.0386102	0.0921312	0.0810407	0.103672	0	0.0518522	0.107842	0.0665112	0.0229193	0.127066	0
A3GALT2	0.114917	0.849885	0.927353	5.35254	0.102753	1.59372	0.916609	1.65541	0.855126	1.87672	1.72199	1.06203	1.03691	2.36712	1.92507
A4GALT	-0.613722	0.127628	0.330773	3.08483	5.1197	1.86642	5.90601	2.61845	2.15896	1.48425	2.0176	2.6598	0.94067	1.33722	4.14119
A4GNT	0.456813	0.755424	1	0.16446	0	0	0.0311453	0.106248	0	0.0318843	0	0	0.211398	0.0488337	0.0889599
AAAS	0.349142	0.270799	0.503929	13.755	12.5913	9.97398	14.1619	22.6623	5.41771	18.7946	16.5272	11.408	8.24006	14.9023	19.3358
AACS	-0.0810041	0.812819	0.909202	19.3938	28.0384	26.6636	14.272	21.7899	15.6663	9.9788	20.7577	13.0875	16.0322	10.0673	42.7603
AADAC	-0.745025	0.166933	0.383939	60.8708	82.3979	63.8346	243.318	46.2139	186.787	19.3302	50.3804	155.782	82.7855	20.6878	45.6209
AADACL3	-0.165805	0.957571	1	0.015907	0	0	0	0	0	0	0	0	0	0	0
AADACL4	-0.632414	0.759622	1	0.184926	0	0.0398138	0	0	0	0	0	0	0.0396176	0.0549108	0.0500152
AADAT	-1.15927	0.000399031	0.00596369	1.69147	0.857154	1.34692	1.40419	1.29734	1.28481	0.157227	0.596903	0.552209	0.595683	0.550418	0.814687
AAGAB	0.0538954	0.779044	0.889563	12.6833	12.0823	14.5389	16.7196	12.2971	13.149	12.2948	9.53486	13.4792	12.582	10.2532	19.7646
AAK1	-0.237036	0.502032	0.709461	1.88685	1.97103	1.50334	2.16803	1.0606	2.0583	0.882696	1.82895	0.884562	3.04814	1.03345	0.763704
AAMDC	0.167773	0.69356	0.840314	7.27188	6.56114	2.92522	8.19039	9.84917	1.54745	3.71006	5.48702	10.8662	3.73075	4.26172	8.43637
AAMP	0.217125	0.466135	0.682999	44.0785	54.8444	26.8272	47.3802	61.5522	26.1834	50.3129	41.6352	47.0003	21.8929	44.4825	68.1553
AANAT	1.658	0.0136943	0.0806933	0.618501	0.101464	0.242111	0.159725	0.635691	0.0649535	2.07119	0.944655	0.3787	0.180688	0.876532	0.418202
AAR2	-0.0623141	0.778009	0.889059	16.6245	19.7114	15.7121	23.8883	23.6242	13.02	13.0561	15.2117	20.7879	13.4414	12.829	22.8117
AARD	-1.51427	0.0518048	0.191053	0.557431	0.0914453	0.136378	0.503838	0.218257	0.263431	0	0.0851381	0.0262544	0.298554	0.0376183	0.137058
AARS	-0.0757582	0.788457	0.894797	21.6789	39.1201	21.6778	25.033	42.4096	15.2699	25.1723	25.2945	17.6025	16.7076	22.7839	35.139
AARS2	0.220814	0.507703	0.714344	4.15651	5.40037	3.0426	4.93763	8.31621	1.92063	3.97057	6.09442	3.58645	2.93046	5.96909	6.52021
AARSD1	-0.165805	0.957571	1	0	0	0	0.0417234	0	0	0	0	0	0	0	0
AASDH	-0.479233	0.0654247	0.221871	2.82674	2.97776	3.96697	2.90086	3.61732	5.71024	2.38149	1.70735	1.70219	3.47183	2.1753	3.22221
AASDHPPT	-0.683541	0.023895	0.117615	7.70774	8.89309	12.5201	9.72503	8.6388	22.9544	5.59893	5.49773	5.88269	9.58666	5.8827	8.55717
AASS	-0.831537	0.0552216	0.199672	26.5806	17.7597	21.694	24.3631	13.5058	30.1439	3.95758	7.64717	6.71454	35.8792	7.78953	10.1257
AATK	0.988932	0.0469217	0.180279	6.80919	3.12138	2.44727	2.05908	1.7738	0.989586	2.71476	6.85162	4.93887	1.76464	10.6801	3.07432
ABAT	-0.481499	0.0236073	0.116742	14.5895	17.342	14.5501	15.2338	15.2614	13.8158	6.33556	10.3308	9.8678	16.6221	7.27761	9.80589
ABCA1	-0.695968	0.112423	0.305459	21.1161	26.1437	25.5885	11.3472	10.825	62.5818	18.4478	12.5643	6.41762	26.7427	12.3758	15.5197
ABCA10	-1.29538	0.00300826	0.0282084	0.412028	0.0991352	0.177416	0.303449	0.295763	0.507704	0.0976325	0.102553	0.123336	0.156926	0.0679696	0.111438
ABCA12	0.0618909	0.939921	0.971164	0.167034	0.0334908	0.033298	0.0292897	0.00666116	0.078612	0.0419785	0.0554326	0.0192307	0.152416	0.0642939	0
ABCA13	-0.774167	0.380816	0.609084	0.0406785	0.0305855	0.0328422	0.0288888	0.00364999	0.0548235	0.00328603	0.037968	0	0.00726231	0.0503285	0.00458415
ABCA2	-0.0659882	0.778207	0.889098	13.3484	12.0124	8.35341	9.31826	11.2254	9.77622	4.76968	11.3573	9.64156	12.1515	10.0434	7.84916
ABCA3	-0.318367	0.214141	0.443882	8.38158	9.72527	6.76467	6.76103	11.8916	5.05381	3.15366	7.37401	5.50008	5.3282	5.96138	8.24325
ABCA4	-2.64228	1	1	0.228737	0.0137587	0.0082077	0.0288787	0	0.0176157	0	0.00853981	0.00790038	0.0163345	0	0.0103107
ABCA5	-0.300782	0.408289	0.634098	3.24287	1.96772	2.96011	3.77698	3.34197	4.70276	0.870138	1.98246	2.51523	5.84365	1.66118	2.31663
ABCA6	-0.796948	0.109446	0.300628	20.7031	19.8285	23.5455	13.5038	14.9289	45.2499	5.3395	9.38096	7.27121	42.0801	4.78913	7.84423
ABCA7	1.06372	0.000455189	0.00657713	11.2726	5.92226	6.82185	5.10254	5.35934	4.92569	10.911	15.2769	15.8464	7.91211	15.3279	7.9455
ABCA8	-1.16606	0.00841108	0.0580717	17.3185	8.70964	7.57601	8.33903	12.872	36.5628	2.29556	5.19823	4.81886	13.6103	5.23849	7.31794
ABCA9	-1.28729	0.00895047	0.0605261	1.42999	1.52751	1.97286	1.64977	2.00872	5.67728	0.30273	1.29789	0.39172	2.18322	0.414852	1.01135
ABCB1	0.659735	0.202049	0.428866	0.506433	0.340045	0.684627	2.45346	0.266306	0.367343	0.616503	1.08169	1.09832	2.08161	0.769373	1.1308
ABCB10	0.216912	0.352119	0.583226	4.15327	5.64145	4.60099	5.83474	5.2688	6.47272	7.61288	6.63098	3.80275	6.40641	4.70877	4.69744
ABCB11	1.78025	0.306296	1	0	0	0	0.0238643	0.018091	0	0	0	0.0522286	0.044994	0	0.0340816
ABCB4	2.70117	0.000547007	0.00756403	0.183346	0.0118161	0.0422933	0.0868049	0.0282021	0	0.533187	0.3227	0.0678495	0.252509	0.719408	0.10626
ABCB5	-1.80924	0.495386	1	0.0737642	0	0	0	0	0	0	0.00826189	0	0.00790145	0	0
ABCB6	-1.38528	0.253018	1	0.0191302	0.0172605	0.0617801	0.0181144	0.288375	0.0662974	0	0.0428533	0.0792892	0	0.0284021	0
ABCB7	-0.00591004	0.97712	0.989356	5.12827	4.43689	6.15573	5.09542	5.08307	7.95297	5.35252	4.37479	3.90164	6.8478	4.8186	5.757
ABCB8	-0.296094	0.127173	0.329883	23.8585	26.9595	22.0334	18.7154	29.2912	22.7668	13.8612	17.2858	14.3818	16.1794	17.0545	29.0898
ABCB9	-0.64486	0.102005	0.289576	0.780917	0.521105	0.542916	0.469858	1.28754	0.366483	0.165593	0.646884	0.278152	0.296261	0.25362	0.671025
ABCC1	0.149873	0.785685	0.893143	1.14842	0.709384	0.665677	1.765	1.65507	0.387791	0.933411	1.35554	0.951975	1.32479	1.53453	0.0477852
ABCC10	0.104605	0.712343	0.851772	6.71027	8.88943	5.41189	7.30199	10.7575	3.01454	7.05193	8.51789	6.30187	4.74629	6.23055	7.85003
ABCC11	-2.5034	0.0291826	0.133432	0.186779	0.0315981	0.050266	0.110538	0.0628472	0	0	0	0.0241919	0	0.0173316	0.0315727
ABCC12	0.889884	0.766343	1	0.0112716	0	0	0	0.0121365	0	0	0	0	0	0	0.0457279
ABCC2	-0.00664177	0.986572	0.993082	0.32178	0.0939301	0.132443	0.170269	0.122284	0.207725	0.155961	0.169603	0.156904	0.202755	0.12646	0.127984
ABCC3	-0.4115	0.377563	0.605656	28.9669	7.76455	11.4332	51.9521	19.529	6.18704	13.2786	17.9251	18.276	16.1999	11.5232	6.33432
ABCC4	-0.923339	0.0570206	0.20359	36.1481	33.8731	43.4655	28.5517	17.8647	98.8386	6.49637	12.4617	13.5222	57.0212	15.4422	27.5778
ABCC5	0.433381	0.085803	0.26074	5.38967	3.93924	6.33203	6.78017	7.10212	7.19135	10.7924	7.93317	4.00787	7.20772	7.73899	7.1014
ABCC6	-0.174722	0.806516	0.90554	0.112274	0.0506503	0.0302153	0.00885935	0.0604448	0.0324246	0.0272087	0.0209586	0.029084	0.0501106	0.0277817	0.0885669
ABCC8	-3.2926	1	1	0.28167	0	0	0.0102582	0.0116648	0	0.0210032	0	0	0	0	0
ABCC9	-0.119446	0.85548	0.92955	0.0551625	0.0769188	0.0809747	0.213681	0.0323975	0.13324	0.0194446	0.0112335	0.0727466	0.247099	0.0893435	0.0813781
ABCD1	-0.0233923	0.925218	0.963847	19.347	26.1587	17.275	17.7081	31.8521	14.0131	19.3531	16.7317	15.0424	13.1593	20.1359	28.5363
ABCD2	1.10605	0.058784	0.20783	0.121396	0.0758294	0.0804191	0.0972653	0.0703832	0.0323622	0.117677	0.0941323	0.164492	0.260074	0.277283	0.0126281
ABCD3	-0.420474	0.174067	0.393447	29.8115	31.13	33.8529	38.6315	20.6051	50.6579	12.7194	18.5015	24.0919	43.0508	14.8768	31.2736
ABCD4	0.0837811	0.740519	0.868238	13.947	9.85356	9.16693	10.69	22.035	8.49271	10.9249	11.906	9.74827	8.60229	11.7789	17.7851
ABCE1	-0.249972	0.402319	0.629117	14.3958	13.4847	21.8618	22.6485	13.7888	37.7391	16.9214	12.6295	12.4074	23.5682	14.4913	16.7352
ABCF2	-0.407352	0.156029	0.369383	3.38404	4.12047	5.53503	3.9821	5.32408	7.89437	3.72625	3.62467	3.88094	4.82148	1.70725	3.17673
ABCF3	-0.00537862	0.983119	0.991982	21.9109	21.7323	14.6491	18.246	31.9822	13.4635	12.7395	19.2948	14.7447	14.2916	19.3799	30.2907
ABCG1	2.00806	0.00037539	0.00568503	1.80437	0.565762	0.495924	0.654338	0.647608	0.85741	8.75785	3.98459	1.18013	0.849881	1.40594	1.38443
ABCG2	0.280887	0.667481	0.822424	0.181544	0.131041	0.0521145	0.240666	0.260634	0.461382	0.175983	0.122002	0.062704	0.622292	0.449223	0.0491007
ABCG4	-1.16474	0.108059	0.299018	0.712819	0.102904	0.0767337	0.526474	0.537262	0.0494067	0.0414589	0.175645	0.265898	0.0916266	0.021166	0.19279
ABCG5	-0.263848	0.841716	1	0.0422113	0.0761713	0.0454397	0.0399698	0	0.0243811	0.0204591	0	0	0	0.031335	0.142706
ABCG8	-0.0563129	0.970233	1	0.0405313	0.0146279	0	0.0076758	0	0	0.0157159	0	0	0.0173665	0.0120351	0.0109621
ABHD1	0.496641	0.36785	0.598171	0.277388	0.214523	0.298604	0.300181	0.426677	0.13733	0.653021	0.310686	0.246363	0.382027	0.352998	0.107175
ABHD10	-0.783935	0.0227818	0.113994	6.76882	10.5833	8.56819	7.39063	8.59394	19.4591	2.9922	4.09937	4.7748	5.92802	4.87744	11.0916
ABHD11	-0.111407	0.637249	0.803061	33.3091	32.8887	28.5415	35.1109	51.8943	25.7279	18.5431	24.813	33.4558	22.889	28.8087	46.2658
ABHD12	-0.151338	0.251822	0.484428	84.6483	99.4073	91.8244	80.5421	94.3423	74.6014	70.6541	66.7319	73.9472	81.0239	60.4889	79.8517
ABHD12B	0.2822	0.531057	0.730769	0.511577	0.400033	0.293709	0.387529	0.477389	0.669767	0.429784	0.45839	0.530084	0.182663	0.911429	0.507326
ABHD13	0.348633	0.170521	0.389055	3.59025	2.03813	3.78261	3.89559	2.5145	5.73582	3.96687	3.93567	3.40353	4.73419	4.30964	4.88463
ABHD14A	0.0573565	0.85416	0.928798	5.309	4.47964	3.75712	4.46852	4.86952	1.70359	5.09871	4.51478	3.87112	3.63329	1.82457	4.12151
ABHD14B	0.553709	0.019877	0.103959	7.95734	7.62941	7.03852	8.18841	7.08146	6.60072	13.6428	8.09646	9.31808	6.53143	12.2126	8.76419
ABHD15	0.468232	0.0327874	0.143868	4.6705	4.69687	4.6262	3.97717	4.40028	2.79134	4.77895	6.55711	4.75545	3.73483	6.1637	5.52646
ABHD16B	0.674741	0.0787514	0.247324	7.57935	5.8163	6.81321	7.47282	7.61408	2.03094	14.8837	9.97697	5.70798	3.76646	10.4408	7.92495
ABHD17A	0.589318	0.0291138	0.13321	59.38	68.4907	48.7537	52.4726	64.5933	30.3342	88.603	69.924	82.638	39.2028	80.3717	75.5983
ABHD17B	-0.0694462	0.74485	0.870727	4.8625	3.96096	4.23838	3.01982	4.19698	5.45794	3.3968	3.02077	2.81498	4.85011	4.50105	3.91341
ABHD17C	-0.365915	0.349614	0.580441	3.21503	1.09586	2.76874	1.66873	4.87207	2.97119	0.669479	2.93412	2.04816	2.09183	2.3336	1.41703
ABHD18	-0.329685	0.212844	0.442242	2.02964	1.50858	1.79987	1.52394	2.29128	3.58408	1.17874	1.32191	1.31557	2.31777	1.61951	1.57185
ABHD2	0.170641	0.420698	0.644394	14.525	15.1711	12.8252	10.0869	11.2866	15.7155	12.9001	16.53	9.40412	18.0451	13.6618	11.8297
ABHD3	1.33257	5.12067e-05	0.00116922	6.42978	2.8905	3.95864	3.69573	2.55064	5.44694	14.7838	10.3855	7.01304	5.00245	10.015	9.24419
ABHD4	-0.295343	0.144196	0.353058	15.3761	18.6692	17.5991	11.8922	11.6271	16.3484	8.64723	10.874	10.7895	14.9259	11.601	12.1766
ABHD5	-0.547587	0.148841	0.358732	20.5895	13.0283	18.9392	12.3602	7.7037	38.7028	5.98852	10.3999	14.6535	17.8792	8.71613	13.8021
ABHD6	-0.424387	0.175834	0.395686	17.9867	30.9763	23.6539	17.4757	23.8614	27.4152	8.43369	11.5832	10.8131	23.7634	12.8473	32.8859
ABHD8	0.0898598	0.787508	0.894237	9.92228	15.3651	8.49092	8.12859	17.1359	6.50381	13.4008	10.8324	8.6062	4.4186	10.014	15.7171
ABI1	0.420564	0.0360901	0.153401	13.7189	10.6813	14.3368	12.319	11.2364	16.0261	18.3342	14.6407	13.4326	19.1206	17.4846	12.2361
ABI2	-0.897889	0.0010327	0.0125244	4.3811	3.52771	4.68273	4.33234	3.85022	6.08101	1.3579	1.68497	2.32346	4.34901	1.58384	2.13593
ABI3	3.90839	1.58095e-09	7.08843e-07	2.54108	2.1432	2.85436	2.92922	1.84388	0.446698	91.3273	28.7705	7.18354	2.36691	18.4123	19.3853
ABI3BP	0.973724	0.161296	0.376497	0.171787	0.190224	0.487533	0.177453	0.168154	0.51416	0.0756931	0.839603	0.0890011	1.81506	0.30142	0.116155
ABL1	-0.272311	0.0599004	0.210209	19.4636	18.3066	15.277	14.73	19.2482	17.1232	10.2659	14.8348	11.8775	12.7062	12.6502	16.5556
ABL2	0.390693	0.324869	0.556531	10.1637	2.8338	6.33067	9.11383	3.02475	5.77213	11.0265	6.78799	5.63553	13.0034	4.10919	3.79889
ABLIM1	-0.371419	0.376543	0.60516	9.9174	2.70109	3.64855	4.11471	3.82691	4.90559	1.02911	2.51848	3.47094	7.67788	3.88661	2.05094
ABLIM2	0.00845247	0.984079	0.992162	0.553021	0.228695	0.0992196	0.294556	0.731916	0.38597	0.357387	0.27099	0.417833	0.259168	0.427633	0.296026
ABLIM3	0.999593	0.016254	0.0912694	0.220267	0.182177	0.375431	0.643093	0.197641	0.328667	0.596076	0.678449	0.627649	0.530877	0.831188	0.223402
ABO	-1.39908	0.00468892	0.0389104	9.23455	8.59861	9.02628	6.016	5.80681	12.1612	0.823553	1.57215	2.14337	10.0501	2.41301	1.39865
ABR	1.53535	0.0175512	0.0965021	0.0671391	0.0908656	0.135514	0.0158935	0.0632547	0.058169	0.317276	0.263195	0.034784	0.0629281	0.336418	0.102142
ABRA	-1.32526	0.327847	1	0.126864	0.0190774	0	0.0400423	0.0682993	0.195403	0	0	0	0.0905956	0	0.0857793
ABRACL	1.29785	0.000334809	0.00520908	12.5241	9.81086	13.4297	10.8018	11.3944	14.636	57.8787	22.2374	16.7999	13.9355	29.4047	18.118
ABRAXAS1	-0.340692	0.269797	0.502634	1.10448	1.2027	1.53743	1.56874	1.09696	1.97982	0.738373	1.13041	0.878055	1.89702	0.975389	0.566534
ABRAXAS2	-0.202073	0.386278	0.613741	4.63365	6.42924	7.16769	7.89029	5.51329	9.87337	5.24661	5.25529	4.03469	6.02705	5.46309	7.42455
ABT1	0.474372	0.0302063	0.136177	7.92095	6.6121	5.40099	7.27588	9.35824	4.97444	7.41023	8.29656	11.7279	6.41116	8.53407	9.37594
ABTB1	1.85223	6.30563e-05	0.00138219	24.2175	20.0511	15.0563	11.7478	11.9363	7.4802	27.7188	58.8619	103.676	14.8711	60.4891	21.9965
ABTB2	-0.633669	0.0404384	0.164817	12.9646	13.4129	12.7281	26.4539	11.1957	9.65039	4.95325	9.62291	10.0968	10.7815	4.35774	11.7791
AC001226.2	-0.524091	0.64811	0.809099	0.264279	0.0397415	0.0474153	0.125123	0	0.483382	0	0.148002	0.02282	0.401044	0.0653947	0
AC003002.2	-0.54441	0.428217	0.650437	1.67711	0.100879	1.4443	0.31761	3.73199	2.71234	1.40897	0.500915	0.810964	1.67671	0.497991	1.20958
AC004076.1	1.71608	0.581358	1	0	0	0	0	0	0	0.255122	0	0	0	0	0
AC004233.2	-0.804337	0.653197	1	0.19775	0	0	0	0.334596	0.0326343	0.136923	0	0.117088	0	0	0
AC004593.3	2.03296	0.00883608	0.0599444	0.0346117	0.0312289	0.0745179	0.0218492	0.0496902	0.0133278	0.391433	0.155066	0.0478185	0.0865091	0.102774	0.0156019
AC004687.2	0.552168	0.489291	0.699474	0.0899561	0.0180364	0.0322787	0.0851792	0.0322863	0.0115463	0.0678225	0.0783646	0.0207134	0.128479	0.0593579	0
AC004754.1	-2.36358	0.0949673	1	0.0519639	0.0234425	0.0559383	0.0738068	0.139878	0.0300142	0	0.0582017	0	0	0	0
AC004805.1	1.27687	0.68202	1	0	0	0	0	0	0	0	0.0807477	0	0	0	0
AC005041.1	0.24873	0.858698	1	0.0248478	0.00747308	0	0	0.0178363	0.00956802	0	0.00927686	0	0.00887214	0.0368909	0.0112006
AC005154.5	0.91902	0.00482921	0.0396521	3.73081	2.21861	3.74233	4.9779	9.95145	3.62416	7.23305	5.69818	8.61015	11.0808	6.04258	9.28776
AC005324.3	-1.30525	0.241229	0.473624	0.0528215	0.152508	0.409402	0.03001	0.0454998	0.439338	0	0.0354974	0	0.0565812	0	0.385727
AC005324.4	-2.7693	0.362338	1	0.136677	0	0	0	0	0	0	0	0	0	0	0
AC005520.1	0.883227	0.291422	0.524688	0.0788249	0	0.0848536	0.0597113	0.0848735	0.091058	0.213948	0.0882871	0.0326706	0.219532	0.0936232	0
AC005551.1	0.62538	0.600091	1	0.472629	0	0	0.111883	0.508897	0	0.114538	0.132341	0.122432	0.50627	0.175425	0.479355
AC005670.2	0.315092	0.918101	1	0	0.118241	0	0	0	0	0	0	0	0	0.0972829	0.0886096
AC005697.1	0.79598	0.79841	1	0	0	0	0	0	0	0	0.112103	0	0	0	0
AC005702.1	1.11712	0.245928	0.478329	0.48442	0.327806	0.130368	0.229348	0.391194	0	0.821766	0.135643	0.627431	0	1.07881	0.327542
AC005726.1	-0.0773964	0.867095	0.935302	3.64785	1.43995	2.20885	1.51119	3.68228	3.16048	3.31509	2.68127	1.88991	1.22109	0.507737	3.69976
AC005779.2	-1.71093	0.372512	1	0.423648	0.286681	0	0	0.114039	0.122349	0	0.237251	0	0	0	0
AC005833.1	3.23441	0.111609	1	0.0175615	0	0	0	0	0	0	0.118018	0	0	0.0521462	0.0712457
AC006030.1	-0.813906	0.595175	1	0.0230289	0.010389	0.0247902	0.010903	0	0.0266028	0	0	0	0.037002	0	0.0155711
AC006059.2	0.221931	0.921473	1	0.062918	0	0	0	0	0	0	0.0117451	0	0.0224654	0.0311375	0
AC006064.6	3.62232	0.0171589	1	0	0.00618186	0	0	0	0	0.0132832	0	0.0212981	0.0146784	0.0610335	0.00926534
AC006254.1	0.390052	0.421441	0.644978	0.113611	0.0931882	0.0778276	0.0684589	0.311383	0.119312	0.150178	0.18509	0.0963174	0.121698	0.245346	0.111736
AC006978.2	0.075708	0.960533	1	0	0.236749	0	0.0828203	0	0.303117	0	0.293893	0	0.0936903	0.129857	0.118279
AC007040.2	1.3039	0.387071	1	0.0279384	0	0	0.0132274	0.0150411	0	0.0135413	0	0.0434237	0.029927	0	0.0377813
AC007192.1	3.22261	0.0280646	1	0.0339857	0	0	0	0	0	0.109815	0.025377	0.0352152	0.0242698	0.0840961	0
AC007240.1	0.726918	0.601039	1	0.116737	0	0	0	0.157118	0	0.0565802	0.0326874	0	0.0625228	0.129987	0.118398
AC007326.4	0.606459	0.830708	1	0.104706	0	0	0	0	0	0.0676658	0	0	0.0747726	0	0
AC007906.2	2.29713	0.00547146	0.0432687	0.172648	0	0.0371706	0.0326961	0.0371793	0.079777	0.133888	0.232048	0.178894	0.14795	0.615183	0.280168
AC007998.2	-0.981536	0.74974	1	0.384076	0	0	0	0.137849	0	0	0	0.132657	0	0	0
AC008073.3	-1.37898	0.578995	1	0.0255377	0	0	0	0.0824921	0.029501	0	0	0	0.0273554	0	0
AC008397.1	-0.652515	0.810311	1	0.0641537	0	0.0690604	0	0.0690765	0	0.0621884	0	0	0	0	0
AC008397.2	1.70259	0.389731	1	0.0194854	0	0	0	0	0	0.0188885	0.0109122	0.0201903	0.0104362	0	0
AC008537.1	-2.34978	0.121616	1	0.810457	0.0914055	0	0.191855	0.109081	0.234059	0	0.113468	0	0.108518	0	0
AC008575.1	-0.290012	0.925612	1	0	0	0	0	0	0.290887	0	0	0	0.179821	0	0
AC008581.2	-0.313825	0.876116	1	0.024809	0.0895369	0	0	0	0.0286592	0.072147	0	0	0	0	0.0335494
AC008676.3	1.24575	0.3999	1	0.0273097	0	0	0	0.0147027	0.031548	0.0132365	0.0764699	0	0.0438803	0.020273	0
AC008687.4	-0.673128	0.446025	0.665731	0.196133	0.106178	0.337814	0.40858	0.168947	0.135943	0.038025	0.131806	0.162583	0	0	0.477418
AC008687.8	-0.646696	0.835616	1	0.0333247	0	0	0	0.0358819	0	0	0	0	0	0	0
AC008750.8	1.72984	0.578271	1	0	0	0	0	0	0	0	0	0.219089	0.113245	0	0
AC008758.4	-0.0786485	0.937406	1	0.179719	0.0202693	0.0241831	0.021272	0.0967551	0	0.0653302	0.0251616	0.0232776	0.0481278	0.0667061	0.0607589
AC008758.6	0.315091	0.919469	1	0	0	0	0	0.213338	0	0.192065	0	0	0	0	0
AC008764.1	1.27687	0.68202	1	0	0	0	0	0	0	0	0	0	0.0486153	0	0
AC008764.4	-0.375852	0.475275	0.689892	1.58425	0.549772	0.590336	0.865454	0.656083	0.492723	0.59066	0.477729	0.694506	0.848505	0.54279	0.0823995
AC008770.2	-0.0181222	0.994887	1	0.0681704	0	0	0	0.0734014	0	0	0	0.105955	0	0	0
AC009119.2	0.315089	0.919469	1	0	0	0	0	0	0.0930731	0	0.0902409	0	0	0	0
AC009336.2	0.241066	0.902602	1	0.0330881	0	0	0.031331	0.0178135	0	0	0.03706	0	0	0.0491249	0
AC009477.2	-0.517712	0.74431	1	0	0.614715	0.733413	0.645126	1.46717	0	0	0.763089	0	1.4596	0	0
AC009690.1	0.467418	0.541636	0.737738	0.146495	0.0240321	0.0286725	0.113494	0.0573585	0.0153845	0.0387291	0.0894981	0.0551979	0.0142656	0.098862	0.198106
AC009879.3	-0.603732	0.173727	0.393158	0.641825	0.203755	0.396636	0.32638	0.358335	0.810084	0.230431	0.38606	0.160103	0.483802	0.264694	0.112511
AC010255.3	-1.90511	0.534899	1	0.0906404	0	0	0	0	0.0698049	0	0	0	0	0	0
AC010323.1	-0.116253	0.960581	1	0	0.271853	0	0.0951005	0.108141	0	0	0	0	0.430329	0	0
AC010325.1	-0.105243	0.935569	1	1.6117	0	0	0.327025	0.123956	0	0.557975	0.128941	0.238573	0.369947	0.341836	0
AC010326.2	-1.01486	0.0322247	0.142166	0.571094	0.721387	0.799204	0.811151	1.10685	1.05556	0.553599	0.12793	0.355052	0.367046	0.254366	0.617835
AC010422.3	1.65128	0.00133786	0.0153093	45.2527	77.3947	45.8702	86.95	238.686	37.661	75.8734	230.145	313.535	67.2377	404.041	377.607
AC010422.6	-0.112476	0.87235	0.937484	0.0497282	0.152551	0.0642378	0.094175	0.149923	0.0344674	0.0964095	0.155953	0.0412217	0	0.103362	0.0537982
AC010422.8	-0.212964	0.511545	0.71756	1.17083	0.543886	1.13559	0.98791	1.29812	1.01775	0.898978	0.636212	0.612598	1.58944	0.61959	0.454616
AC010542.3	0.314575	0.781606	1	0.249293	0.299904	0	0.0786852	0.178949	0.0959941	0.161104	0.372292	0.344416	0	0	0.112374
AC010547.4	-1.10149	0.288781	0.521729	0.0592288	0.0400799	0.0796985	0.0280418	0.0478303	0.205262	0	0	0.0306858	0.126889	0.0439677	0
AC010615.4	-1.50056	0.301013	1	0.987315	0	0.265707	0.116861	0.664423	0.142568	0.478534	0	0.127879	0	0	0
AC010616.1	0.956974	0.111919	0.304771	0.392455	0.101171	0.301765	0.318527	0.150918	0.064766	0.271738	0.376771	0.842352	0.210195	0.416191	0.151634
AC011005.1	-0.156964	0.543508	0.738792	5.71908	3.74524	4.86561	4.97866	6.25725	3.51644	3.04019	4.75254	5.83039	3.60652	2.80749	3.30564
AC011195.2	-2.28804	0.45383	1	0.235201	0	0.0421984	0	0	0	0	0	0	0	0	0
AC011448.1	-0.116598	0.798329	0.900975	1.74755	0.286681	1.31114	1.65475	1.93866	0.734093	1.79668	0.889693	0.877948	0.907604	0.943467	0.78774
AC011498.4	0.310802	0.650574	0.81067	0.613855	0.145752	0.0695583	0.336518	0.452235	0.111967	0.0626368	0.542797	0.267815	0.622939	0.335769	0.087381
AC011499.1	-1.39183	0.292047	1	0.601565	0	0.323787	0.759495	0.97159	0	0.485947	0.224593	0	0	0	0.135583
AC012213.5	-3.44744	0.010397	1	0.0404665	0.0182557	0.130685	0.0766354	0.152501	0.0233734	0	0	0	0	0	0.0273616
AC012651.1	0.616457	0.642244	1	0.0150094	0.0270849	0	0	0.0484835	0.0173388	0.0290992	0.0336223	0.0155524	0	0.0668522	0
AC013394.1	0.261539	0.228611	0.459521	58.7562	30.8974	50.5224	43.1436	52.6302	58.5473	45.7048	48.8524	52.814	86.1058	41.2086	48.3563
AC013470.2	0.79598	0.79841	1	0	0	0	0	0	0	0	0	0	0.0328755	0	0
AC013489.1	-1.19151	0.467216	1	0.0178194	0	0.0383645	0.0168731	0.0191868	0.0205849	0.0172735	0	0	0	0.0264559	0
AC015802.6	-0.3439	0.0984686	0.284281	7.67552	9.16561	9.07219	10.1068	9.46258	9.47371	4.92364	5.60818	7.53686	10.5946	4.54296	6.78509
AC015813.2	0.672905	0.0831082	0.255128	1.89895	0.416761	0.966845	0.728964	1.51968	1.09683	2.43779	1.32213	1.22313	1.45686	0.723879	2.32505
AC017083.3	1.96328	0.0995045	1	0.0252609	0	0	0.0478389	0.0271993	0.0291812	0.146922	0.0565864	0	0.0270589	0.150016	0.0683209
AC018362.3	-0.280759	0.679014	0.830802	0.434202	0.0412383	0.418209	0.25967	0.295276	0.211195	0.243679	0.0767879	0.331512	0.465107	0.0339288	0.0618077
AC018523.2	-0.58791	0.693621	1	0.143124	0	0	0.135524	0	0.165336	0	0.053435	0.098868	0.0511038	0	0.0645159
AC018554.3	-0.165805	0.957571	1	0.0567754	0	0	0	0	0	0	0	0	0	0	0
AC018709.1	3.35875	0.252899	1	0	0	0	0	0	0	0	0	0	0.534838	0.370648	0
AC019117.2	3.47645	0.231878	1	0	0	0	0	0	0	0.0320562	0	0	0	0.147291	0
AC020636.2	0.79598	0.79841	1	0	0	0	0	0	0	0	0	0	0.0524792	0	0
AC020915.1	-0.627804	0.214436	0.444119	0.468548	0.111905	0.267027	0.300128	0.281928	0.541264	0.106869	0.324137	0.142794	0.339519	0.18414	0.0559077
AC021072.1	-1.10191	0.723384	1	0.209287	0	0	0	0	0	0	0	0	0	0	0
AC021097.3	-1.86393	0.537006	1	0.251627	0	0.270872	0	0.135468	0	0	0	0	0	0	0
AC021660.3	-0.646696	0.835616	1	0	0	0	0	0	0.227337	0	0	0	0	0	0
AC022167.5	0.558178	0.591086	1	0.250621	0	0	0.101706	0.115651	0.0413595	0.208238	0.120303	0.0741966	0.153406	0	0.0968334
AC022400.6	0.627561	0.397583	0.624617	0.100123	0.0361349	0.0538903	0.0284419	0.0323418	0.0115662	0.135878	0.0672851	0.020749	0.0750746	0.0445949	0.0135397
AC022414.1	-0.00229984	0.998396	1	0.0857397	0.0154719	0.0184595	0.0649494	0.0553914	0.0198092	0.0332453	0	0.0355366	0.165316	0	0
AC024592.3	2.39661	0.278533	1	0.115122	0	0	0	0	0	0.334785	0	0	0.246631	0	0.31136
AC025165.3	0.400207	0.714143	0.852615	0.514741	0.464432	0.277055	0	0.184747	0.0991044	0	0.192177	0.800044	0.183793	0.636852	0
AC025283.3	-1.11081	0.721206	1	0	0	0	0.196994	0	0.120164	0	0	0	0	0	0
AC025287.4	-0.165805	0.957571	1	0	0	0	0	0.0505819	0	0	0	0	0	0	0
AC026316.5	1.68219	0.530807	1	0	0	0	0.0968539	0	0	0	0	0.211972	0.109566	0	0
AC027644.4	-0.422815	0.738059	1	0.084443	0	0	0.0533059	0.0151538	0.032516	0.0409281	0.0315265	0.0291659	0.0150756	0	0
AC027796.3	-1.16588	0.48292	1	0.049023	0	0	0.0580247	0	0.0283155	0	0.0137269	0.0253982	0.0131281	0	0
AC036214.3	0.80903	0.4585	1	0	0.0688385	0.0410654	0.072244	0.08215	0.0881361	0.110937	0	0	0.204315	0.113274	0.154762
AC040162.1	1.10789	0.320142	1	0.813285	0.183449	0	0	0.218923	0	0.295639	0.910913	0.210677	0.108897	0.150933	0.687382
AC055811.2	0.349013	0.740119	1	0.206444	0	0	0.195481	0.14819	0	0.0667065	0.0770752	0.213912	0.110569	0.0510836	0.0930584
AC068580.4	1.85959	0.0137176	0.0807661	0.262001	0.0225137	0.147735	0.0472549	0.134336	0.0720624	0.846583	0.0558956	0.0646379	0.28065	0.777971	0.118102
AC068631.2	0.895173	0.185267	0.407132	5.9298	14.1624	2.75359	9.57839	35.1791	1.34315	8.90399	23.1806	47.8293	3.4873	12.0837	14.3082
AC068775.1	0.79598	0.79841	1	0	0	0	0	0	0	0	0	0	0	0	0.0789318
AC068790.8	-1.56009	0.362186	1	0.346736	0.104282	0.124418	0	0.746685	0	0	0.129453	0	0.24761	0	0
AC068831.7	-0.376897	0.621471	0.792628	0.156895	0.0393223	0.0656812	0.115549	0.741433	0.0100691	0.177437	0.185491	0.0270951	0.158725	0.0905868	0.106085
AC068896.1	0.130672	0.766365	0.882011	0.697929	0.399332	0.293194	0.145069	0.421565	0.432619	0.181513	0.457586	0.458601	0.6382	0.429642	0.207179
AC068946.1	-1.08703	0.727032	1	0	0	0	0.0602823	0	0	0	0	0	0	0	0
AC068946.2	-0.365462	0.858818	1	0	0.0100206	0	0.0210327	0.0239167	0	0.0215318	0.0124393	0	0	0	0
AC068987.5	0.727482	0.244002	0.476454	0.649207	0.319503	0.190598	0.223539	0.25419	0.0681782	0.400476	0.793242	0.366923	0.316098	0.350494	0.319246
AC073082.1	-2.14612	0.373463	1	0.0553985	0.024992	0	0.0262284	0	0.0639961	0	0	0	0	0	0
AC073111.5	0.00924415	0.980873	0.991576	2.70482	3.32468	2.86949	2.22712	7.80853	1.4038	1.48198	2.37092	3.89936	3.19127	3.78297	3.60473
AC073283.3	-1.03187	0.527805	1	0	0.106934	0.318956	0.224449	0.0638062	0	0.229774	0.0663725	0	0	0	0
AC073508.2	0.393288	0.532399	0.731486	0.162974	0.126039	0.0501253	0.264548	0.150411	0.0806857	0.225688	0.130384	0.120621	0.124696	0.0345661	0.377813
AC073610.3	-1.49886	0.00199412	0.0208811	5.27304	3.47029	9.08213	1.99721	4.07456	5.80473	0.420947	3.47413	1.34988	1.79418	0.644719	2.09728
AC073896.1	-0.353683	0.628341	0.796789	0.124336	0.224368	0.267692	0.76527	0.200816	0.57453	0.180791	0.139262	0.0644172	0.599338	0.276898	0.336282
AC074143.1	0.0117717	0.9801	0.991221	1.26548	0.463854	0.808845	0.861263	0.723873	0.319785	0.805029	1.24021	0.696606	0.465971	0.469705	0.267393
AC079447.1	-1.21829	0.425978	1	0.119675	0	0.128828	0.0566598	0.0644289	0.103685	0	0	0	0.192289	0	0
AC084121.13	-0.165805	0.957571	1	0.0417574	0	0	0	0	0	0	0	0	0	0	0
AC087289.3	0.79598	0.79841	1	0	0	0	0	0	0	0.102667	0	0	0	0	0
AC087498.1	-1.45416	0.638382	1	0.246567	0	0	0	0	0	0	0	0	0	0	0
AC087721.2	0.0180868	0.945462	0.973956	3.30662	4.17681	2.04672	3.83551	4.24275	2.4192	2.75123	2.7468	2.59823	2.21373	4.09103	4.06167
AC090360.1	-0.902564	0.103434	0.291865	0.630314	0.450228	0.113087	0.522238	0.904909	0.576441	0.127293	0.294158	0.108853	0.168795	0.19496	0.710315
AC090517.4	0.211988	0.499014	0.707064	0.726847	0.82236	0.34775	0.655476	1.00623	0.386505	0.84997	0.865787	0.669459	0.543771	0.496742	0.670881
AC091167.2	1.21069	0.540949	1	0	0	0	0	0.0163422	0.0350661	0.0294253	0.0169995	0.04718	0	0	0
AC091167.6	-2.46904	0.35657	1	0.337364	0.202927	0	0	0.363252	0	0	0	0	0	0	0
AC091167.7	-0.888655	0.53996	1	0.0677147	0.0152741	0.0364468	0.0320595	0.0364554	0	0.0656403	0	0	0.0181336	0	0
AC091551.1	-0.533375	0.367971	0.598231	0.61667	0.342399	0.306385	1.12293	0.408609	0.493181	0.0919659	0.212522	0.294913	0.4065	0.845125	0.256593
AC092017.3	-0.646696	0.835616	1	0	0.196113	0	0	0	0	0	0	0	0	0	0
AC092042.3	-0.8412	0.63234	1	0.183952	0.0553244	0	0.116123	0	0.0708336	0.059439	0	0	0	0	0.16584
AC092329.3	-0.0459271	0.916324	0.959785	0.948424	0.552082	0.625751	0.666303	1.15297	0.247397	0.355885	0.514003	0.538919	1.31088	0.590493	0.372356
AC092587.1	-0.646696	0.835616	1	0	0	0	0.164898	0	0	0	0	0	0	0	0
AC092718.3	-1.16707	0.398304	1	0.169336	0.0509285	0.24305	0.213792	0	0.130411	0	0.126442	0	0	0	0.228994
AC092718.8	-0.0399917	0.95673	0.979368	0.201423	0.0363473	0.0867314	0.190727	0.173503	0.0698049	0	0.0902409	0.166968	0.0863039	0.239238	0.0817157
AC092835.1	-0.561662	0.412527	0.638001	0.283386	0.710246	0.101687	0.477045	0.101711	0.618358	0.0610455	0.458472	0.0652529	0.303557	0.373987	0.212903
AC093155.3	-0.277109	0.627539	0.796318	1.04176	0.313312	1.09028	0.548021	0.436215	1.27029	0.196358	0.615817	0.269861	0.402966	0.300741	1.95663
AC093227.2	0.79598	0.79841	1	0	0	0	0	0	0	0	0.0926763	0	0	0	0
AC093323.1	-0.166151	0.484085	0.695458	3.24728	4.80605	3.67962	4.88198	5.18334	3.19184	2.73361	3.54137	4.4273	2.4715	3.29867	3.69795
AC093512.2	-0.447627	0.254832	0.487901	2.39801	4.36332	1.03256	1.47593	3.05539	2.77016	0.523023	1.81296	1.98781	1.94792	1.86913	2.10785
AC093668.2	0.315091	0.919469	1	0	0	0	0.0154548	0.017574	0	0	0	0	0	0	0.0441434
AC093668.3	0.135839	0.83273	0.919812	0.637579	0.522967	0.311974	0.164652	0.811323	0.401743	0.224745	0.129839	0.300293	0.310437	1.29081	0.627056
AC093827.5	-0.115069	0.841327	0.923941	0.404174	0.410255	0.217543	0.167436	0.625583	0.787893	0.416279	0.254639	0.602018	0.649413	0.0375041	0.204963
AC096582.3	0.79598	0.79841	1	0	0	0	0	0	0	0	0	0.016182	0	0	0
AC096887.1	-0.777125	0.199442	0.425822	0.227545	1.23183	0.734845	0.574566	1.3067	1.40191	0.294099	0.76458	0.314369	0.487482	0.11261	1.0257
AC097625.1	0.117572	0.862179	0.932924	0.111228	0.200713	0.0513149	0.0300918	0.17109	0.0183557	0.0616116	0.0889855	0.115252	0.102124	0.0471819	0.171902
AC097636.1	-0.646696	0.835616	1	0.0691413	0	0	0	0	0	0	0	0	0	0	0
AC098582.1	-1.41381	0.533662	1	0	0	0.430975	0.189547	0.107769	0	0	0.224207	0	0	0	0
AC098588.1	-1.28449	0.210693	1	0.33903	0.0278086	0	0.0583686	0.066372	0.356042	0.0298768	0.0345207	0.0638718	0.099044	0.045759	0.0416793
AC098650.1	1.55596	0.337382	1	0.032957	0	0.0354777	0	0	0	0	0.0369132	0.0341493	0.0882571	0.0244652	0
AC098850.3	5.27275	0.000131636	0.00249704	0.026472	0.0119423	0.0213725	0	0.0142516	0.00764507	0	0.0444745	0.363443	0.155959	2.13214	0.00894955
AC099489.1	1.07388	0.136177	0.343133	3.03084	0.938007	0.752008	0.182298	0.21914	0.08896	0.906459	3.78897	2.34254	0.559753	1.57616	0.409119
AC104389.4	-0.221109	0.888737	1	0.231551	0.0895369	0.0356086	0	0	0.0764246	0.128261	0	0	0.212599	0	0
AC104472.3	0.79598	0.79841	1	0	0	0	0	0	0	0	0	0	0	0	0.0210288
AC104662.2	2.49954	0.0554912	1	0.083936	0	0	0.0397394	0	0	0.203412	0.0470059	0.0869725	0.134865	0.0623087	0.113507
AC106774.4	-0.165805	0.957571	1	0.130902	0	0	0	0	0	0	0	0	0	0	0
AC106886.5	1.12257	0.042226	0.169133	0.0448396	0.0179809	0.0160897	0.0188704	0.0429158	0.0345323	0.0338068	0.0446419	0.0567865	0.122746	0.0591751	0.0269497
AC107959.5	0.516481	0.751638	1	0.200522	0.271385	0.215858	0	0	0	0	0.561481	0	0.214794	0.148855	0
AC108488.2	0.668598	0.135479	0.342482	0.830189	1.24841	1.34053	1.31017	2.23473	0.799191	2.41427	0.929845	1.72044	1.63034	2.05426	2.43245
AC108941.2	1.27687	0.68202	1	0	0	0	0	0	0	0	0	0	0.174295	0	0
AC109583.3	-0.646696	0.835616	1	0.0186226	0.0168025	0	0	0	0	0	0	0	0	0	0
AC112128.1	-1.28974	0.0211926	0.1085	0.264121	0.161434	0.412726	0.274299	0.110086	0.718489	0.0165181	0.209942	0.0882827	0.173403	0.101196	0.161304
AC112229.3	0.756804	0.573348	1	0.0363845	0	0.0195836	0	0.0195882	0.0420312	0.0705397	0.0203761	0	0.0584613	0	0.0246015
AC113348.2	-0.952818	0.0947369	0.277955	1.55056	0.922073	0.113805	0.500529	0.682993	0.569925	0.375764	0.315761	0.365148	0.452978	0.0523197	0.476551
AC113554.1	-2.03549	0.506529	1	0.0718859	0	0	0	0	0	0	0	0	0	0	0
AC114490.3	-0.320422	0.328937	0.560645	0.847162	0.797595	1.07056	0.366211	0.83285	0.659516	0.30349	0.639446	0.457987	0.651004	0.546851	0.796954
AC116366.3	1.43694	0.00844456	0.0581466	0.109598	0.117428	0.176971	0.0972924	0.0811308	0.0316519	0.298803	0.276198	0.404569	0.0293498	0.274586	0.194526
AC117457.1	0.315089	0.919469	1	0.0418775	0	0	0	0	0	0	0	0.0433924	0	0	0
AC118549.1	-0.36922	0.213622	0.443171	5.45378	5.82287	9.00205	6.43063	5.66255	12.7654	4.80839	4.9304	4.2114	9.5836	4.54978	4.44267
AC119396.1	0.904451	0.0543602	0.197887	0.972106	0.910828	0.603724	0.566452	0.161031	0.215956	0.978569	1.25631	1.00727	0.841048	1.16571	0.606731
AC119674.2	0.717153	0.695857	1	0	0	0	0.098791	0	0.120523	0.134847	0.0779035	0	0	0.103265	0
AC124312.1	-0.745581	0.161941	0.377038	4.26445	1.15033	2.12966	1.74841	2.69821	8.83682	0.937566	1.37874	1.59439	5.18019	0.913798	1.72411
AC126755.2	0.424979	0.518692	0.722652	0.21495	1.81012	3.39373	4.44387	7.32908	0.124155	2.67402	3.89218	2.52423	2.99325	5.05291	3.39125
AC131160.1	1.72126	0.484389	1	0	0	0	0	0.0205106	0	0.0369307	0	0.019738	0	0.0282814	0
AC139491.7	-0.28938	0.52341	0.726217	1.7876	0.254666	1.40345	0.916335	1.69322	1.42844	0.325721	0.782809	0.849537	2.04441	0.538782	1.1269
AC142391.1	-0.165805	0.957571	1	0	0	0	0	0.0625963	0	0	0	0	0	0	0
AC187653.1	-0.165805	0.957571	1	0	0	0	0	0.0893469	0	0	0	0	0	0	0
AC233723.1	-0.724248	0.46813	1	0.603643	0.136161	0.812264	1.00028	0.974946	0	0.731439	0.169026	0.15637	0	0.224053	0.612233
AC243547.3	-0.165802	0.957572	1	0	0	0	0	0.326675	0.350479	0	0.339813	0	0	0	0
AC244197.3	-0.0765053	0.855836	0.9298	3.11707	0.558493	0.904311	1.63277	1.83285	0.663981	0.535741	1.68372	1.16824	1.72867	1.08311	1.2257
AC253536.7	0.390084	0.805458	1	0.361811	0	0	0	0	0.33437	0	0.243146	0.22494	0.0775127	0	0.293568
ACAA1	0.568198	0.0379402	0.158398	32.8623	39.3834	25.3116	39.1704	40.03	23.0447	59.5587	45.5623	44.5159	21.1342	44.3796	50.3595
ACAA2	0.0874499	0.67155	0.825407	16.1192	14.8017	14.0013	16.4212	20.9129	22.8037	20.7826	13.6074	17.9859	16.2459	11.8126	21.1753
ACACA	-1.55071	0.0316479	0.140291	0.100434	0.195543	0.0682833	0.175185	0.159365	0	0.0102481	0.0651257	0.0164316	0.05096	0.0549357	0.0214448
ACACB	-0.747189	0.0258641	0.1241	3.03503	2.00927	1.82615	1.44861	5.3934	3.17112	0.902947	1.42331	0.984356	1.46033	1.61191	2.81961
ACAD10	0.0223991	0.886141	0.944009	8.83129	6.43753	6.48552	7.55917	7.05113	4.97124	5.40488	7.06928	6.19099	6.88112	5.38907	7.32075
ACAD11	-0.769234	0.804413	1	0	0	0.0277096	0	0	0.0148678	0	0.0144154	0	0	0	0
ACAD8	0.0404901	0.850517	0.927514	9.84242	12.5728	9.1732	10.0801	15.0877	6.9117	8.83789	11.14	8.31981	8.29565	9.11375	14.0105
ACAD9	0.311627	0.178204	0.398395	13.5066	15.6775	9.94008	15.8237	20.2171	7.86991	19.2826	14.0644	13.0114	15.3325	14.0969	17.1736
ACADL	-2.77276	0.276164	1	0.0458133	0.0826711	0	0.086761	0	0	0	0	0	0	0	0
ACADM	-0.151139	0.429445	0.651431	12.1446	15.1292	14.312	18.1373	20.7619	19.4443	13.5075	10.357	14.1073	16.5009	10.5654	17.4893
ACADS	0.569846	0.0493428	0.185512	11.9569	12.9509	7.14077	8.1022	14.585	7.43752	17.8857	12.643	12.4761	7.10558	12.5382	20.6923
ACADSB	-0.597036	0.0669583	0.225112	4.28785	3.75288	4.06275	3.12464	6.60618	9.58704	1.8867	2.63367	2.18054	5.1857	2.86032	4.6762
ACADVL	0.203013	0.487176	0.697527	294.294	283.092	174.388	324.242	411.352	143.719	231.504	234.299	315.354	164.402	295.759	452.083
ACAN	-0.724748	0.145483	0.354391	7.53015	4.31422	3.32063	7.63335	13.0463	1.05212	3.45266	4.71798	5.02757	3.47267	1.6822	1.01904
ACAP1	2.25787	2.79004e-06	0.00011341	6.2843	3.8498	3.86925	3.13998	2.04744	0.696492	8.0025	17.272	25.566	6.53288	19.1767	7.49482
ACAP2	0.557537	0.0633971	0.217515	5.89807	4.26898	7.41318	4.67963	3.47193	9.89256	9.18081	9.02892	6.23737	9.13836	8.79279	5.52185
ACAP3	0.650187	0.0487442	0.184544	15.9384	10.6843	9.07768	13.4639	21.0413	5.26797	27.8422	20.1795	13.5715	10.9388	16.0494	15.6699
ACAT1	0.143796	0.450085	0.668419	20.1035	17.7991	20.0919	26.8768	27.2008	18.2361	27.3214	15.4493	20.349	21.1313	19.4598	26.6472
ACAT2	-0.466438	0.256653	0.489728	20.4247	36.4602	38.7678	18.2126	22.2681	33.921	6.42801	17.2548	18.6012	17.9148	8.70284	49.5434
ACBD3	-0.266611	0.14356	0.351907	14.9338	15.2982	16.9184	17.5679	11.8492	19.0218	10.3041	11.577	10.7102	16.6778	11.1827	13.0077
ACBD4	0.413337	0.243222	0.475794	3.31239	3.27418	1.61253	2.37734	5.67924	1.12113	3.29272	3.92268	3.60711	1.94357	3.3203	4.53642
ACBD5	-0.361908	0.190556	0.414628	7.44651	9.16298	9.43753	7.06397	7.62215	17.4245	7.98378	6.49544	5.09221	8.72023	5.19432	8.5972
ACBD6	0.0497513	0.768175	0.88279	8.17943	6.85941	6.28408	7.31659	9.13597	5.88101	6.48127	6.14554	7.90093	5.69566	5.84513	8.87335
ACBD7	-0.949472	0.152674	0.364643	1.49815	0.318052	0.474333	0.792744	1.09122	0.356311	0.0854267	0.394821	0.410915	1.03839	0.0654194	0.119174
ACCS	0.0468361	0.897961	0.949899	27.7694	8.14407	7.03527	6.56202	15.4547	17.293	15.0611	16.9878	11.6016	15.005	8.45805	8.87124
ACCSL	-2.48206	0.026228	0.124884	0.320064	0.0577562	0.447906	0.0303068	0.172312	0.0739471	0.0620517	0.0716969	0	0.0342845	0	0
ACD	0.455532	0.130491	0.335622	6.31576	6.99588	3.79397	5.25953	10.5649	2.83368	8.17215	8.0213	6.98247	4.74175	7.20006	8.69335
ACE	-1.01223	0.0101476	0.0659084	3.00681	0.697892	1.09066	0.918101	2.70968	0.629249	0.718115	0.683312	0.677302	0.793538	0.533755	0.545098
ACE2	-1.21176	0.0815636	0.252577	0.465082	0.404639	0.303968	0.298833	0.250385	0.671576	0	0.111624	0.189321	0.338055	0	0.359391
ACER1	0.419693	0.738149	1	0.16125	0.109117	0.0433957	0.0381718	0	0	0.0781551	0	0.0835417	0.172727	0	0.10903
ACER2	-1.2165	0.0326035	0.143316	2.94121	3.35827	4.95938	3.77088	0.58854	7.39669	0.328004	0.991198	0.836071	1.97955	3.74843	1.37274
ACER3	0.258024	0.308301	0.540028	3.99887	2.24188	3.69454	3.03657	3.41114	4.94239	4.77208	3.12219	2.46199	4.72433	4.69197	3.38113
ACHE	-0.503721	0.220439	0.450067	1.37531	1.38784	0.837649	1.01098	1.77311	0.606233	0.596421	1.66201	0.525023	0.445837	0.322402	0.905448
ACIN1	0.151736	0.525942	0.727602	27.0074	25.6355	24.5123	28.7014	48.4356	14.5586	26.2009	30.0933	26.0618	23.4609	30.3516	31.7213
ACKR1	-0.298392	0.654066	0.812968	0.760656	0.110695	0.686764	0.302046	0.211361	0.396835	0.0713569	0.302311	0.4068	0.76223	0.255009	0.033182
ACKR2	0.112694	0.882633	0.942418	0.236155	0.142049	0.211847	0.111807	0.127138	0.0682012	0.0381534	0	0.040783	0.168643	0.37983	0.292741
ACKR3	1.07725	0.00130315	0.015005	3.80764	4.62836	6.17675	5.45824	8.45587	4.12365	14.8409	12.113	8.54833	12.2076	9.93217	3.61152
ACKR4	-0.653904	0.357397	0.588673	0.760862	0.109839	0.196573	0.374638	0.589857	0.667997	0	0.204527	0.0630709	0.423809	0.497037	0.411567
ACLY	-0.306301	0.319357	0.551045	51.1464	112.776	67.3332	61.798	81.0881	50.5073	30.0908	60.4455	46.9305	38.824	42.294	102.291
ACMSD	-0.41393	0.532448	0.731486	0.611886	0.478471	0.0439123	0.386263	0.263536	0.0942463	0.237257	0.228446	0.126804	0.349567	0.18169	0.165492
ACO1	-0.536807	0.0478099	0.182695	8.51221	11.1795	10.649	8.8925	7.21443	16.0503	4.41721	5.14699	5.8801	8.9942	5.43747	10.75
ACO2	0.123459	0.516658	0.720836	30.8427	38.5601	25.6973	30.5956	39.8023	21.3394	31.1411	32.6221	29.3221	25.3491	30.374	35.5826
ACOD1	4.79178	2.42882e-05	0.000639444	0	0	0.144021	0	0.057622	0.0618207	4.7726	0.239758	0.526789	0.487258	0.119179	0.0361846
ACOT1	-0.993799	0.117006	0.314001	2.10835	9.08186	1.17141	2.80138	10.179	0.432114	2.63711	1.67586	1.69132	0.509964	1.41364	3.77085
ACOT11	1.41571	0.0101809	0.0659867	0.39888	0.169762	0.170135	0.156781	0.170175	0.0608583	0.649298	0.446762	0.0467898	0.346654	0.838028	0.346035
ACOT12	-1.96751	0.250955	1	0.321684	0.0241869	0	0.0253835	0.057728	0	0	0	0.0277768	0	0	0.0725025
ACOT13	-0.372814	0.369551	0.599969	3.92677	4.4766	3.61303	3.49214	3.62816	14.6507	4.8867	3.06087	3.05162	2.85628	3.24981	7.31947
ACOT2	-0.054631	0.852959	0.928378	19.4499	24.5803	14.2051	17.549	27.747	10.2508	17.9654	18.5574	17.4053	8.45298	13.223	23.247
ACOT4	-0.196031	0.566189	0.754579	2.09627	2.58118	2.52208	1.5179	2.60233	1.65238	0.956259	2.707	2.65763	1.10953	1.02522	1.80093
ACOT6	0.109936	0.818234	0.912104	0.378503	0.648866	0.407452	0.215042	0.570566	0.174898	0.403598	0.466332	0.274537	0.405443	0.505757	0.307111
ACOT7	-0.266838	0.239124	0.471006	13.871	19.559	22.3611	19.5399	18.6141	11.8994	11.8233	13.508	14.1958	10.2654	10.8549	20.144
ACOT8	0.286694	0.339449	0.571256	16.4082	14.8945	10.4153	15.348	31.146	10.7736	22.7222	17.5399	18.8105	10.0969	14.4388	23.875
ACOT9	0.257397	0.104665	0.293468	18.2102	12.7	15.3932	19.0386	14.7163	13.2485	19.1585	16.5617	15.54	18.9563	15.2873	15.5447
ACOX1	-0.378568	0.0782371	0.246638	13.4567	18.647	14.829	14.6322	12.4953	22.0156	8.75515	10.2605	10.3259	16.073	9.88233	13.5891
ACOX2	-0.13817	0.697708	0.843079	2.90537	1.47319	1.80935	1.84164	4.73126	0.887609	1.14051	1.55984	2.16456	2.62348	1.49726	2.14307
ACOX3	-0.287941	0.147684	0.357282	9.23737	8.21221	9.4227	6.83978	9.86279	13.6463	7.1147	6.76734	5.57838	7.77897	7.01536	8.77303
ACOXL	-0.571362	0.472982	0.68815	0.306722	0.0922478	0.11006	0.108913	0.440344	0	0.111497	0.157456	0.0794544	0.109518	0.151794	0
ACP1	0.00482679	0.970586	0.985641	26.4946	22.6512	24.0086	25.3249	28.8956	27.422	23.6954	18.5756	23.0624	23.6462	23.2361	29.3284
ACP2	0.961525	0.0100693	0.0655745	20.8087	19.5904	17.165	16.4436	19.2312	9.44622	57.9272	30.7301	15.296	11.9402	21.7569	42.3988
ACP4	-0.248522	0.752241	0.874744	0.864908	0.156075	0.0465529	0.327592	0.465638	0.149871	0.503047	0.193747	0	0.185294	0.321026	0.292405
ACP5	3.25923	8.99951e-09	1.98741e-06	3.33328	2.13153	1.81153	1.25638	1.63773	0.485997	30.2099	12.2514	5.26464	2.39191	28.8282	10.0656
ACP6	-0.235935	0.327365	0.558945	0.93834	1.10196	1.05821	1.22699	1.4674	0.739849	0.498111	0.658947	0.980003	1.0849	0.718677	1.15814
ACP7	-0.0679465	0.974679	1	0.235677	0	0	0	0	0	0.0761525	0	0	0	0.0874759	0.026559
ACPP	-0.364787	0.5035	0.710364	50.8448	139.251	146.282	105.26	89.4456	361.043	42.2592	49.9153	53.2846	92.825	72.2331	373.816
ACRBP	2.91544	8.04323e-11	7.93384e-08	1.01181	0.67817	0.80912	0.903337	0.653673	0.500932	11.3775	3.91789	6.14073	1.61026	4.24911	2.81475
ACRV1	0.00162987	0.999337	1	0.0526687	0	0	0	0.11342	0	0	0.0294955	0	0.0846262	0	0.0356121
ACSBG1	-0.964774	0.265435	0.498182	0.0773593	0.0697984	0.0185058	0.0569733	0.0925505	0.00992945	0.0333287	0.00962729	0.00890643	0	0.0765688	0.0232474
ACSBG2	0.446981	0.741336	1	0.0629067	0.0189194	0	0	0.11289	0.0484463	0.0813061	0.093944	0	0.112307	0	0
ACSF2	0.202532	0.52487	0.726879	11.1615	12.4803	10.6591	10.4495	25.6366	4.86062	10.7463	12.7553	12.6096	9.55398	12.6809	19.455
ACSF3	0.196312	0.41215	0.637617	11.026	13.1711	8.69302	8.64651	12.4406	7.66026	9.93555	9.8101	10.4272	6.60408	10.9518	16.7166
ACSL1	0.95551	0.0069336	0.0510957	52.2274	39.3989	55.8806	35.5195	12.4784	36.475	88.8869	94.266	52.9386	61.5897	68.1909	42.8171
ACSL3	-0.27764	0.196154	0.422276	9.44703	11.9295	11.1192	13.2772	10.1499	18.082	7.63633	8.81181	7.63122	10.0645	9.60939	12.8446
ACSL4	-0.720709	0.0724796	0.236317	103.586	107.9	133.158	122.568	57.5104	246.187	34.436	50.8499	62.3581	166.281	42.3198	92.6449
ACSL5	2.41301	4.32357e-07	2.67663e-05	1.78474	1.02843	2.88994	1.30653	0.565204	1.74987	14.1604	8.07993	3.13916	3.10061	11.4229	4.44168
ACSL6	1.1344	0.1803	0.401584	0.0875604	0	0.102826	0	0.0171417	0.0643677	0.0462971	0.0356623	0.181456	0.0767395	0.11818	0.0753509
ACSM1	-0.942128	0.071053	0.233944	2.85864	0.924635	0.580619	1.22574	3.22319	1.24615	0.156853	0.996785	1.1457	0.491093	0.400391	1.53172
ACSM2A	0.698989	0.770545	1	0.0361138	0	0	0	0	0.0208592	0.0175037	0.0606734	0	0	0	0
ACSM2B	-2.2538	0.460792	1	0.105274	0	0	0.0166139	0	0	0	0	0	0	0	0
ACSM3	-1.24486	0.00801547	0.0561272	22.4582	4.5185	3.59399	5.69779	17.389	6.3906	1.22305	3.34808	2.99683	4.92778	2.88185	7.76977
ACSM4	0.743659	0.791919	1	0.0815848	0	0	0	0	0	0	0	0	0.0291306	0	0.110328
ACSM5	0.568688	0.713766	0.852615	0.237891	0	0	0.0600689	0.0512291	0	0.138362	0.266448	0	0.0339764	0	0
ACSM6	1.04101	0.509321	0.715661	0.340254	0	0	0.128875	0	0	0	0.0762198	0.0352564	0.291578	0.45465	0
ACSS1	-0.279656	0.315375	0.546981	16.6057	15.4852	10.5401	24.2666	25.2173	8.07081	9.87413	10.6718	14.594	10.3472	12.0564	16.7735
ACSS2	0.168151	0.589207	0.769093	21.9006	33.9833	23.9191	23.2788	28.4914	15.739	18.6829	27.136	26.4654	13.348	16.9681	50.7057
ACSS3	-0.704486	0.0540674	0.197283	15.7746	20.7018	16.1612	12.9938	8.61455	25.5962	3.55741	6.57095	8.27049	15.4814	7.4765	17.3653
ACTA1	0.155995	0.875404	0.938766	0.623428	0	0.0838887	0.147581	0.335633	0.0900226	0.491018	0	0.403738	0.125213	0.115698	0.0526916
ACTA2	-0.346229	0.231448	0.462958	23.8793	20.6492	33.2825	25.5961	24.7817	29.0318	7.03222	13.6389	25.1458	23.5437	18.4637	26.6862
ACTB	0.608642	0.00366996	0.0324571	3186.6	2728.38	3516.68	3714.14	3186.89	2626.24	4783.96	4182.24	5493.57	3456.29	4651.66	3317.13
ACTC1	-1.74416	0.34492	1	0.063077	0.014228	0	0.0895912	0.0339586	0	0.0458585	0	0	0	0	0
ACTG1	0.0167507	0.950912	0.976632	2557.77	2465.65	2534.1	3835.17	2655.4	2121.59	2125.24	2097.88	4358.15	2612.17	1683.04	1858.23
ACTG2	-0.71169	0.380395	0.608533	0.78512	0.393547	0.3052	1.2184	0.0939296	0.705418	0.0845632	0.0977074	0.610142	1.09798	0	0.117969
ACTL10	0.00843787	0.984925	0.99247	1.14895	1.01073	0.61841	0.979141	0.340205	0.497721	0.696093	0.482575	0.565493	0.430754	0.469097	1.7091
ACTL6A	-0.147676	0.481257	0.693213	12.6127	13.8339	13.7382	15.7919	20.9823	21.6826	14.7179	10.4444	10.6534	15.6875	11.4484	18.8346
ACTL6B	-1.69768	0.333904	1	0.378995	0	0.0815964	0	0.204039	0.0875626	0.183692	0	0	0	0	0
ACTL7A	-0.000156205	0.999887	1	0.0389903	0.0351795	0.0419724	0.184599	0.209911	0.0450414	0.0377959	0.174683	0.202004	0	0.0578879	0
ACTL7B	1.09314	0.124944	0.326662	0.244857	0.0441851	0.0263585	0.162298	0.158188	0.0282858	0.0949425	0.38395	0.126858	0.0786857	0.32718	0.264898
ACTL8	-5.10664	1	1	0.125003	0	1.312	0	0	0.0361008	0	0	0	0	0	0
ACTL9	-0.165805	0.957571	1	0.0408496	0	0	0	0	0	0	0	0	0	0	0
ACTN1	0.369772	0.319616	0.55115	21.8846	17.006	21.9165	31.0307	14.2679	13.1739	11.5159	36.1092	32.1151	16.8173	30.4763	10.5209
ACTN2	-0.577592	0.115155	0.310579	18.692	10.9864	16.3572	33.8888	15.8337	15.0663	6.65812	13.7913	6.88096	25.4398	5.59765	11.0136
ACTN3	1.06554	0.316833	0.548603	0.22734	0.0157785	0	0.0165591	0.112978	0.0202017	0.305136	0.019587	0.144963	0	0.103854	0.118244
ACTN4	-0.461622	0.823292	1	0	0.01059	0.0379046	0.0111139	0	0	0.0227552	0	0	0	0	0.0158722
ACTR10	0.111795	0.558862	0.749268	17.6994	14.9266	15.398	27.1573	19.4724	23.5619	18.0443	17.8282	21.5585	21.1776	15.8025	22.144
ACTR1A	0.301407	0.278476	0.511803	33.3778	53.4871	33.8692	53.5205	50.3501	22.0025	58.9621	43.3116	44.4211	28.4528	39.4362	60.5354
ACTR1B	-0.103083	0.600966	0.77848	53.9145	54.5499	33.2405	47.535	51.0888	37.7711	32.3244	38.2215	45.5315	31.1015	35.6271	52.9959
ACTR2	0.564183	0.0346187	0.149194	62.6903	58.0079	66.0939	82.8505	44.6779	77.8392	129.71	88.6232	55.1192	76.1954	102.668	72.6574
ACTR3	0.529814	0.0151825	0.0866001	33.3562	27.2182	41.4732	41.5754	29.5351	42.4016	62.6508	44.0257	36.6676	40.9901	51.8408	45.9817
ACTR3B	-0.507185	0.0261414	0.124649	4.75791	5.95311	6.56497	5.97382	6.93446	6.10364	2.82845	2.91479	4.08567	4.50525	2.73191	6.64744
ACTR3C	-1.22999	0.0216459	0.109908	0.266485	0.240439	0.127496	0.112148	0.233798	0.410455	0.00956745	0.0884367	0.0818148	0.116295	0.175841	0.080082
ACTR5	0.232107	0.264212	0.497099	2.99774	4.18007	2.9581	3.87076	5.77087	4.11884	3.39023	4.24786	4.11805	3.94091	4.82155	5.00591
ACTR6	-0.0637129	0.823674	0.916136	3.46469	3.28741	5.72687	5.41847	5.19871	8.15972	5.20034	3.00433	4.81759	4.98033	2.9868	6.55946
ACTR8	0.12726	0.481894	0.693771	3.33701	4.71747	3.54257	5.50418	5.34822	4.45889	4.3677	3.87538	4.1907	4.59582	4.20094	5.65642
ACTRT2	-1.10191	0.723384	1	0.12298	0	0	0	0	0	0	0	0	0	0	0
ACTRT3	-0.220669	0.505445	0.711972	0.987807	1.41553	1.25101	1.01788	2.28363	1.00686	0.732241	1.33417	1.29448	0.778027	0.603882	1.45368
ACVR1	0.077114	0.757886	0.878402	4.33876	3.02161	5.46975	6.35781	3.51709	6.23179	5.59713	5.22914	3.60683	4.85964	4.35974	4.12721
ACVR1B	-0.668138	0.019793	0.103682	22.1037	25.3618	20.9963	28.1448	13.5983	14.0807	6.77645	12.854	16.4526	16.4695	7.7335	11.9479
ACVR1C	-0.570696	0.608089	0.783463	0.0253405	0.00571595	0.0477376	0.0359924	0	0.0585465	0	0.0212868	0.0131286	0.00678605	0.0658392	0
ACVR2A	0.997423	0.0168103	0.0934356	0.630296	0.532002	1.09436	0.875987	0.810016	1.57367	3.42941	1.26389	0.621496	1.43743	1.97722	1.16855
ACVR2B	-0.739059	0.0228545	0.114203	0.734243	1.01373	0.419071	0.5786	0.779973	0.785575	0.27228	0.436028	0.245092	0.760111	0.409706	0.266556
ACVRL1	0.189546	0.650655	0.810703	7.05799	6.91775	6.94208	13.9933	5.81732	3.74779	15.9812	8.85446	7.32704	5.37594	3.95167	3.43819
ACY1	0.236651	0.729283	0.861721	0.380503	0.124841	0.148947	0.491315	0.297964	0.0799191	0.134126	0.426179	0.215055	0.0370533	0.564922	0.233889
ACY3	-0.368092	0.802825	1	0.448089	0	0.337652	0	0	0.051763	0.0434362	0	0.13929	0	0.0665265	0.363572
ACYP1	-0.433921	0.165612	0.382396	6.32825	4.08247	4.15548	7.64007	9.84602	5.77519	3.95668	2.72884	6.7539	5.79577	2.77164	2.99521
ACYP2	0.0214488	0.928032	0.96542	2.13214	2.67388	3.46446	2.6157	3.52303	4.29094	2.02782	2.55329	3.23748	3.24629	2.28953	4.18895
AD000671.2	-0.498382	0.477076	0.69064	0.695993	0.109212	0.228025	0.257883	0.228078	0.384525	0	0.305038	0.282197	0.356559	0.044927	0.245529
ADA	0.460738	0.0436829	0.172447	14.5724	11.782	9.04543	13.5477	19.1547	10.7562	15.4835	15.9401	18.8646	17.4746	18.3196	10.6977
ADA2	2.06457	1.92065e-06	8.40766e-05	13.7261	7.30059	14.5091	4.98335	10.6417	5.15527	59.788	44.3796	9.2249	18.4936	46.8144	30.6013
ADAD1	-1.10191	0.723384	1	0.0787893	0	0	0	0	0	0	0	0	0	0	0
ADAD2	0.595308	0.592699	0.771941	0.127577	0	0.0274668	0.0966418	0.412099	0.0589504	0.494674	0	0.0793152	0.218652	0.113646	0
ADAL	-0.104838	0.687157	0.836048	0.890773	1.06407	1.22902	0.938511	1.33737	1.24641	0.997265	0.491825	0.909998	1.24984	0.70782	1.39123
ADAM10	0.100832	0.702021	0.84558	12.8462	9.2156	12.0654	15.9931	6.97808	13.4297	9.65142	10.7986	10.3028	18.9766	11.6319	8.19974
ADAM11	-0.926397	0.0880079	0.264463	0.959785	0.0888182	0.145707	0.267985	0.397475	0.199004	0.107352	0.220513	0.127501	0.210892	0.164419	0.13312
ADAM12	-0.960773	0.0643648	0.219476	0.752229	0.351261	0.60377	0.149955	0.241564	0.274412	0.0511709	0.229108	0.205116	0.445294	0.0783729	0.124925
ADAM15	1.91512	0.000152489	0.00278203	15.6193	12.8218	11.7851	17.2887	17.0675	8.42436	131.515	52.2832	14.7803	11.0777	35.7374	27.3671
ADAM17	-0.0267182	0.919209	0.961242	21.7668	7.72949	15.0906	16.0488	12.55	13.4035	15.3292	12.1972	8.2749	18.5793	12.4053	10.264
ADAM19	1.36899	0.000232975	0.00391371	1.86868	0.753495	1.05921	0.94736	0.551985	0.88831	1.38663	3.49142	2.73307	1.47912	3.43728	1.46478
ADAM20	-2.63237	0.0935427	1	0.0416827	0.0752174	0.0224353	0.0592039	0	0.0481516	0	0	0	0	0.0309426	0
ADAM21	-0.78723	0.105525	0.294631	0.569805	0.355924	0.330284	0.207518	0.188778	0.759502	0.169954	0.196371	0.227084	0.352132	0.13015	0.207456
ADAM22	0.13689	0.823351	0.916136	0.0530186	0.0478367	0.0970252	0.0803252	0.159844	0.0551221	0.0205578	0.0534447	0.0549366	0.164698	0.181045	0.0143395
ADAM23	-0.670417	0.0198111	0.103724	3.65603	2.63568	3.04696	3.71101	4.46406	2.29511	0.712324	1.97124	2.17145	2.38085	1.27956	2.94436
ADAM28	1.70039	0.0101816	0.0659867	1.83317	0.132599	0.890934	0.219725	0.0499707	0.402089	2.02445	1.96659	0.480884	1.33396	3.21546	1.1506
ADAM30	3.019	0.322493	1	0	0	0	0	0	0	0.133402	0	0	0.021059	0	0
ADAM32	-1.2055	0.363166	1	0	0.0784743	0.0468136	0.0411783	0.0702368	0.0251183	0.0210777	0	0	0	0.0322824	0.0588085
ADAM33	0.0151303	0.975914	0.988609	2.58425	0.547879	1.29214	1.19008	5.33703	1.27243	0.684449	2.24598	1.1267	3.53965	2.36915	0.973933
ADAM7	-1.77395	0.56418	1	0.0649694	0	0	0	0	0	0	0	0	0	0	0
ADAM8	1.8421	0.0020119	0.0210078	40.3799	13.5282	14.9739	9.18464	3.65349	3.5298	20.9577	76.1281	77.4228	13.7393	61.217	18.21
ADAM9	0.160035	0.546351	0.740954	24.7363	19.9264	15.7718	27.9139	13.7031	25.8073	19.219	24.0431	11.2537	24.6562	28.1089	23.9828
ADAMDEC1	2.80425	0.0198697	0.103957	0.198472	0.0223842	0.0267065	0	0	0	0.192392	0.166723	0	0.0797245	0.883998	0.201296
ADAMTS1	-0.552902	0.251128	0.483751	89.6946	166.412	89.6933	262.902	101.326	52.3453	38.0073	130.652	135.45	107.114	22.5416	40.1381
ADAMTS10	1.62795	5.0917e-06	0.00018694	1.08618	0.362971	0.779504	0.622181	0.505353	0.356288	1.50787	2.31298	1.00042	1.78115	2.56825	1.12431
ADAMTS12	-1.9988	0.000229361	0.00387843	1.03789	0.702336	0.872867	1.14248	0.293352	2.26305	0.0251524	0.261558	0.18148	0.479448	0.154093	0.421063
ADAMTS14	-0.379814	0.568048	0.756103	3.59305	1.16707	1.16631	4.55378	1.59512	0.268197	0.857348	3.6405	2.0849	1.29082	0.196966	0.299009
ADAMTS15	-1.05002	1	1	2.43357	0.537348	0.49741	0.456979	0.508583	0.320268	0.189119	0.437031	0.202154	0.494958	0.350633	0.416573
ADAMTS16	-2.41149	0.00218522	0.0223909	0.290157	0.00902751	0.118477	0.284223	0.204691	0.161815	0	0.022413	0.0311021	0.0857406	0.0297095	0.0135304
ADAMTS17	-1.07009	0.0301268	0.135984	0.722631	0.465716	0.323283	1.11081	0.757872	0.346921	0.200141	0.651706	0.145865	0.311637	0.209001	0.0634557
ADAMTS18	-1.68856	0.0253123	0.122419	2.43331	0.302212	0.106049	0.848876	0.816769	0.227607	0.0477482	0.231714	0.592054	0.211053	0.160888	0.0133222
ADAMTS19	-0.0536417	0.959087	0.980017	0.0222589	0.0702918	0.071884	0.0105385	0.0239669	0.0257134	0	0.0124654	0.0115321	0.0834513	0.0991415	0
ADAMTS2	0.200344	0.702633	0.845852	0.70806	1.204	0.72557	0.689801	0.667094	1.1876	1.94031	0.976069	0.239855	1.14498	0.950157	0.119689
ADAMTS20	-1.53506	0.619264	1	0.0269475	0	0	0	0	0.0103765	0	0	0	0	0	0
ADAMTS3	-0.597826	0.174287	0.393642	0.436273	0.582248	0.645756	1.05858	1.70285	0.692973	0.105727	0.427563	0.555652	1.03201	0.377838	0.614557
ADAMTS4	-2.11865	8.28226e-07	4.36101e-05	1.68746	0.370345	1.11691	1.85696	1.65735	1.09321	0.116051	0.498047	0.372148	0.311439	0.118495	0.185024
ADAMTS5	-1.26808	0.0487677	0.184544	0.122215	0.174111	0.200806	0.15227	0.207779	0.572159	0.0124706	0.0288181	0.0999761	0.289389	0.0954996	0.0347942
ADAMTS6	0.443285	0.490221	0.699544	0.183256	0.0359446	0.0257311	0.181069	0.0772115	0.0368168	0.0926829	0.0981652	0.082559	0.230439	0.0118294	0.161621
ADAMTS7	-0.588214	0.0298847	0.135334	7.37429	4.37506	3.67789	7.16355	7.25467	3.61587	1.82052	4.51599	3.92498	3.85298	2.86706	3.07061
ADAMTS8	0.325348	0.738619	1	0.130739	0.0262136	0	0.0275104	0	0.050343	0.0422447	0.0488111	0.0752605	0.0311211	0.0431344	0.0196444
ADAMTS9	-0.442862	0.274977	0.507919	51.7092	76.9794	51.1371	105.96	30.8596	37.0767	17.0654	47.6187	52.3726	74.6779	15.6982	36.213
ADAMTSL1	-0.289102	0.456779	0.674381	0.473148	0.505414	0.392247	0.283233	0.269367	0.232453	0.0896219	0.286292	0.276126	0.570906	0.18571	0.242698
ADAMTSL2	-0.0576055	0.918792	0.960942	0.174369	0.292177	0.0670374	0.0707611	0.0938744	0.546737	0.120734	0.1953	0.206488	0.173438	0.184914	0.2358
ADAMTSL3	-2.67811	0.0181347	1	0.102988	0.0214436	0.0170561	0.0300059	0.0255902	0.0640614	0	0.0177463	0	0	0	0.0214263
ADAMTSL4	0.704791	0.0933425	0.275338	27.0985	9.16874	10.3452	25.5502	18.6369	5.69165	37.9847	30.955	21.5909	10.5142	21.7926	13.9156
ADAMTSL5	-0.513819	0.0959634	0.28022	2.12046	1.54529	1.93147	3.72613	3.53453	1.71939	0.849872	1.91827	1.98591	1.3541	1.08976	2.04035
ADAP1	2.66211	2.27532e-08	3.26851e-06	5.36363	3.3013	4.56538	2.50004	2.48468	1.51299	43.0859	19.5826	11.8693	4.87691	19.939	10.149
ADAP2	3.22481	7.68411e-07	4.21089e-05	5.50548	2.74186	5.60793	1.2519	1.35982	1.20815	51.092	25.7706	1.67664	5.36891	44.0918	18.1991
ADAR	0.0298349	0.83669	0.92142	49.0464	35.5825	40.1061	41.014	42.0619	42.6997	31.4884	47.9452	36.608	43.7472	36.8798	35.9184
ADARB1	0.0183181	0.936391	0.969141	3.11554	1.989	2.24172	3.08104	1.58534	3.07282	1.9398	2.37798	1.93863	3.31986	2.16181	2.33209
ADARB2	-0.0786881	0.915316	0.959117	0.201819	0.0364186	0.0289672	0	0.108653	0.0388566	0.0391272	0.0979529	0.0557652	0.0360306	0.0699147	0.0454868
ADAT1	-0.430929	0.0285533	0.1319	5.4231	6.46783	5.53591	6.02049	7.1816	6.19272	3.26294	5.2712	3.42324	5.67556	3.7944	3.5404
ADAT2	0.110881	0.700339	0.84475	1.65399	0.652897	1.40956	1.22356	0.862629	1.73156	1.46971	1.12889	0.883693	1.31033	1.50919	1.07175
ADAT3	-0.119651	0.713232	0.852421	6.90389	6.52111	5.26427	5.89036	8.78875	2.57537	5.50728	7.3299	3.91215	2.4651	4.0573	6.46724
ADCK1	0.466594	0.0855909	0.260322	4.43275	3.05844	5.10861	3.82701	5.30634	3.43387	7.35538	4.87725	3.99871	2.84896	5.88435	6.20601
ADCK2	0.225598	0.571409	0.75853	10.1843	8.48842	5.7766	7.69751	24.71	3.87766	15.0741	11.3557	7.52416	5.52799	11.9336	10.4682
ADCY1	-1.96876	0.0224307	0.112771	0.126086	0.00406294	0.0533221	0.11939	0.101821	0.280903	0.0130953	0.00504361	0.0419937	0.0144707	0.0802268	0
ADCY10	-0.685615	0.29023	0.523539	0.169539	0.0359926	0.0322069	0.132206	0.139596	0.057603	0.0580042	0.0223401	0.0206673	0.11751	0.0592258	0.0404591
ADCY2	-0.165948	0.762133	0.880566	0.354382	0.183854	0.162132	0.251673	0.15263	0.122814	0.111646	0.198461	0.0734405	0.502978	0.0789212	0.0479233
ADCY3	-0.152138	0.595273	0.774027	3.41232	2.97479	2.59365	3.38394	3.6121	2.54359	2.96136	3.39585	1.31397	1.8029	3.57713	1.85516
ADCY5	-0.817722	0.160091	0.375091	0.337337	0.207228	0.162253	0.176702	0.2473	0.207282	0.013915	0.0884285	0.0446222	0.222959	0.287713	0.038824
ADCY6	-0.894522	0.00219634	0.0224427	9.71581	11.6805	6.56245	11.3646	15.4496	7.86256	2.1321	4.53906	5.65276	6.15908	3.9726	8.6772
ADCY7	2.34402	4.73738e-07	2.87271e-05	5.0984	2.84369	3.85182	2.8176	1.49717	1.22076	21.0269	17.7334	5.18679	5.81876	21.1945	6.86953
ADCY8	-1.68123	0.291614	1	0.12753	0.00885116	0	0.00928904	0.0105627	0	0.0190189	0.0109876	0	0.0105082	0	0
ADCY9	-0.657431	0.00100882	0.0123187	9.06387	13.1855	10.1467	10.489	16.5552	9.64299	4.55391	7.11985	5.92259	9.15975	6.26942	7.1177
ADCYAP1	1.85095	0.0659422	0.222911	0.117714	0	0	0	0.0362133	0.0582782	0.0326022	0.188349	0.0522739	0.0360264	0.174767	0.204667
ADCYAP1R1	-2.51738	0.180196	1	0.104974	0	0.0188337	0.00828327	0.00941906	0	0	0	0	0.0187409	0	0
ADD1	-0.098666	0.610993	0.784881	76.6169	103.923	76.2822	64.518	70.7288	69.1548	48.3811	57.3047	63.7369	93.3294	61.3883	75.0557
ADD2	2.41255	0.000325281	0.00509837	0.0935935	0.00938287	0.0335839	0.0196941	0.0111973	0	0.181453	0.145595	0.0754284	0.105825	0.208434	0.0703151
ADD3	-0.514685	0.266432	0.498877	25.125	27.1747	43.6181	13.1467	9.06138	78.3782	17.1184	17.5285	10.9663	33.0579	19.6909	33.3509
ADGB	-0.646696	0.835616	1	0.0218785	0	0	0	0	0	0	0	0	0	0	0
ADGRA1	-1.77589	0.561126	1	0.0627035	0	0	0	0	0	0	0	0	0.00959522	0	0
ADGRA2	0.00127386	0.997922	0.998597	0.513415	0.706243	0.951339	0.781031	0.724999	0.554203	1.03617	1.35749	0.244191	0.360628	0.624797	0.136582
ADGRA3	-0.585531	0.0641951	0.219006	6.58462	4.47589	4.49809	5.71929	7.66561	5.90219	1.08461	3.03874	3.632	4.52895	2.66083	6.65488
ADGRB1	0.181869	0.72118	0.856525	0.457351	0.17685	0.0602853	0.256304	0.190948	0.129387	0.108573	0.35544	0.125728	0.319937	0.291007	0.100976
ADGRB2	-0.257414	0.645433	0.807802	0.541316	0.208026	0.258985	0.246793	0.636821	0.0694805	0.0680209	0.258237	0.332384	0.171806	0.491135	0.108448
ADGRB3	-2.18749	0.0662159	0.223628	0.186883	0.0168618	0	0.017696	0.221346	0.064766	0	0.0523293	0.0193644	0	0	0.0252724
ADGRD1	-0.0401664	0.900905	0.951312	1.72007	2.85786	2.50647	1.42017	1.51327	1.51449	1.65721	2.54915	1.23891	2.61769	1.29244	0.99283
ADGRD2	-0.569313	0.569676	0.757452	0.377091	0.0162017	0.0193301	0	0.773385	0.0622305	0.191473	0.140786	0.186063	0.0961741	0.0533196	0.024283
ADGRE1	2.50779	0.000606655	0.00822738	1.40539	0.829096	1.60986	0.784807	0.0194004	0.187327	11.5799	4.31867	2.46439	1.42822	3.63807	0.755333
ADGRE2	1.50621	0.00506203	0.0411753	5.7549	1.97298	3.16126	2.19019	0.4845	0.857221	5.08119	9.841	6.41298	2.71442	9.73961	2.32724
ADGRE3	1.82251	0.00317126	0.0292896	2.66926	1.90817	2.56397	1.08878	0.13265	0.925056	1.37336	7.93417	10.3399	2.44136	5.67011	1.69377
ADGRE5	2.78023	1.38455e-08	2.40382e-06	33.5449	14.0004	18.794	10.049	5.67738	7.13526	136.543	141.1	96.9385	24.5826	93.1199	47.2417
ADGRF1	1.42	0.427486	0.650077	0.0286483	0	0	0.0813811	0.0102822	0	0.0740552	0	0	0	0.198489	0
ADGRF2	-0.621017	0.841892	1	0.0281227	0	0	0	0	0	0.00908707	0	0	0	0	0
ADGRF3	0.642317	0.323698	0.555361	0.241326	0.0622113	0.0618532	0.0544075	0.136109	0.0531007	0.211654	0.141583	0.0119075	0.0615484	0.221799	0.202024
ADGRF4	-1.15591	0.0740488	0.238917	2.67981	4.6188	6.36129	1.25249	1.07279	14.8038	0.382997	2.02024	1.40618	2.66814	0.943652	6.31864
ADGRF5	-3.47227	2.83736e-05	0.000723821	0.464464	0.14842	0.645818	0.815463	0.36466	3.40931	0	0.0216758	0.0300792	0.290222	0.129296	0.0392561
ADGRG1	-0.750317	0.137893	0.345216	18.9355	6.89961	5.86766	19.8048	46.8175	6.76994	4.20276	8.22084	17.9579	6.48478	11.3533	5.13977
ADGRG2	-1.42084	0.0813117	0.252268	0.156106	0.021669	0.0775594	0.147816	0.258592	0.0832305	0.0232806	0.0806978	0	0.09004	0.0534845	0
ADGRG3	1.8736	0.00716764	0.0521655	25.4957	4.62389	9.7692	3.43728	1.65541	3.42873	5.89924	53.6686	56.9958	7.86834	25.1401	4.7068
ADGRG4	-2.09802	0.47291	1	0.0231295	0	0	0	0.00622608	0.00667976	0	0	0	0	0	0
ADGRG5	1.42883	0.0204961	0.106167	0.457909	0.175277	0.866364	0.367897	0.0298816	0.128236	0.390077	0.512877	1.46656	0.862094	1.29789	0.394057
ADGRG6	1.37231	0.0177746	0.0972969	0.281889	0.239377	0.339149	0.455335	0.249958	1.17804	1.85652	1.21648	0.137453	1.68739	1.25554	0.347565
ADGRL1	-0.207326	0.234561	0.46641	5.91936	6.72621	4.91881	4.39693	5.7506	4.92714	3.24292	4.60273	3.59709	4.97402	3.89857	5.78792
ADGRL2	-0.78147	0.0217599	0.110298	14.9853	14.5845	15.2315	15.531	13.1886	20.3604	3.6678	8.53496	8.98089	18.9927	4.12826	6.98494
ADGRL3	-0.922537	0.0329	0.144078	0.753849	1.5012	0.729875	0.591329	0.499505	0.69049	0.142692	0.344731	0.254211	1.04641	0.284772	0.337801
ADGRL4	-3.39165	0.00950419	0.0630318	0.462445	0.08941	0.675605	0.96961	0.195616	6.81123	0	0.0184985	0	0.601509	0.0735621	0.201011
ADGRV1	-0.276716	0.499568	0.707601	1.87189	3.13962	2.70359	2.1281	1.39002	3.3046	0.472123	1.29476	2.50507	2.54884	1.00624	3.65025
ADH1A	-1.34173	0.547598	1	0.155441	0	0	0.0735935	0	0.0448912	0	0	0	0	0.11539	0
ADH1B	1.72448	0.0976356	0.283092	0.1355	0.0489027	0.262555	0.218118	0.306386	0.0469587	0	0.242825	0.0421207	2.09008	0.764459	0
ADH1C	2.81113	0.0794861	0.248642	0.100434	0	0	0.0317002	0	0.077347	0	0.0374966	0	0.322747	0.944371	0
ADH5	-0.189886	0.37578	0.604286	27.1098	26.7112	30.0945	39.5916	30.1015	45.0071	24.012	19.5358	29.1061	31.688	20.0419	36.4499
ADH6	-0.0761548	0.956806	1	0.0462926	0	0.0830554	0.0876688	0.016615	0	0.0149582	0	0	0.0991752	0.0916392	0
ADHFE1	-0.0475883	0.908132	0.955728	3.53468	1.14812	2.00905	2.67759	3.83636	2.93994	1.50762	2.47041	3.25235	4.60411	1.42741	0.764796
ADI1	0.291218	0.292585	0.525629	6.79656	9.07025	4.5992	5.44237	7.83578	6.14728	6.56717	6.70677	5.52526	4.52972	8.04658	13.6092
ADIG	-0.165805	0.957571	1	0.0565001	0	0	0	0	0	0	0	0	0	0	0
ADIPOQ	-1.45416	0.638382	1	0.0505108	0	0	0	0	0	0	0	0	0	0	0
ADIPOR1	1.63886	0.000114079	0.00221801	43.2137	36.2137	35.7172	37.2958	37.3678	34.0014	55.8446	78.5507	100.977	46.0889	279.197	52.5401
ADIRF	0.518969	0.25197	0.484428	12.5142	8.13878	3.96619	13.3535	12.0382	2.71516	6.83516	12.6646	9.67585	8.98201	23.2008	4.89653
ADK	0.366173	0.212604	0.441947	7.52326	5.47346	9.64127	9.00082	7.38051	9.95997	17.3638	8.96137	5.7414	8.289	7.37547	9.33402
ADM	0.83698	0.0506008	0.188179	23.9179	21.4835	11.3048	17.1482	9.78437	21.7374	62.8658	23.6924	33.5993	9.91752	18.0733	19.1863
ADM2	0.132555	0.857257	0.930524	0.762883	0.233537	0.102654	0.154794	0.0293365	0.0314742	0.264112	0.25939	0.225852	0.0437777	0.121353	0.386869
ADM5	-0.103208	0.828417	0.917792	5.39115	0.948372	2.15349	3.75641	8.68901	0.979218	3.22106	2.08872	2.31879	2.724	2.36599	5.41055
ADNP	-0.496027	0.0907109	0.269564	13.4028	12.9289	17.1898	11.5516	15.0121	20.5559	6.39553	8.20296	7.81806	21.6685	7.12575	9.01556
ADNP2	-0.0523081	0.840874	0.923924	12.4971	4.38553	8.60431	6.24916	7.37353	10.2192	6.01003	6.92002	5.41697	11.2346	6.9117	7.09886
ADO	-0.243005	0.145482	0.354391	8.35148	11.4043	9.38787	9.58084	10.2893	11.4843	6.53878	7.21337	7.07266	7.75886	7.91642	10.6205
ADORA1	2.71616	0.018797	0.100771	0.0904059	0.013595	0.0324401	0.0428026	0.0973433	0	0.905576	0.489415	0.0312255	0	0	0.10188
ADORA2A	2.4722	0.000663466	0.00883587	0.157596	0.124419	0.0212062	0.0932673	0.16969	0.0682704	0.706554	0.286836	1.08185	0.548644	0.438711	0
ADORA2B	0.587269	0.139807	0.34725	2.28306	3.75632	2.92752	2.6069	1.40988	5.39111	8.36429	4.06131	3.27016	3.48852	2.69174	3.31441
ADORA3	3.63349	2.1239e-05	0.000579801	0.209323	0.539612	0.482855	0.339784	0.321979	0	14.3487	2.17704	0.278866	0.320317	1.95345	1.45578
ADPGK	0.666691	0.00126849	0.0146515	33.209	20.9212	28.3459	30.3317	27.5731	27.2303	53.1558	40.1346	29.6052	33.7069	46.0131	36.5266
ADPRH	-0.0981048	0.682333	0.832987	9.51716	13.6321	10.5032	8.5098	6.12945	11.0817	8.467	8.29866	8.21352	9.34276	5.80936	11.5387
ADPRHL1	0.0190881	0.953898	0.978143	0.523719	0.331259	0.313854	0.782206	0.232539	0.355514	0.502441	0.278175	0.391614	0.497378	0.280559	0.394271
ADPRHL2	0.0735546	0.826367	0.916864	20.7792	29.4301	13.8722	14.9139	33.0153	12.9097	15.6063	17.1325	18.1294	10.2126	20.2212	39.0564
ADPRM	0.359017	0.118833	0.316422	2.77161	1.8971	2.10909	2.35294	2.98429	2.59452	3.28889	2.40852	3.16897	3.3272	2.05746	2.71411
ADRA1A	-3.19276	0.204572	1	0.131628	0	0.0128814	0	0	0.0138233	0	0	0	0	0	0
ADRA1B	-0.139111	0.957541	1	0.028457	0	0	0	0	0.164367	0	0.159365	0	0	0	0
ADRA1D	-0.386017	0.646741	0.808437	1.06766	0.096331	0.0459727	3.67992	0.482827	0.468675	0.22769	0.526162	2.19044	0.411715	0.317025	0.202133
ADRA2A	-1.43015	0.0112811	0.070837	0.715507	1.05257	2.32744	0.220928	2.83042	0.970297	0.211092	0.383277	0.177289	1.23296	0.3464	0.462758
ADRA2B	3.6822	1	1	0.777609	0	0.520851	0.163626	0.334912	0.359316	18.8614	0.232254	1.18175	1.79549	1.20581	0.116841
ADRA2C	0.411231	0.714946	1	0.106933	0.144722	0.0863334	0.0253136	0.0575691	0	0	0.0898267	0	0.343631	0.03969	0.0723029
ADRB1	1.15292	0.123826	0.325018	0.224594	1.63956	0.461564	0.270668	0.285797	0.330209	2.94903	2.3326	0.16925	0.437418	0.394076	0.220887
ADRB2	3.25399	1.12314e-09	6.15481e-07	0.101513	0.381631	0.25498	0.128163	0.0910855	0.21499	3.52612	1.34544	2.17383	1.32298	1.30618	0.41183
ADRB3	-0.165802	0.957572	1	0.0394926	0	0	0	0	0	0	0	0.0204606	0	0	0
ADRM1	0.304422	0.296038	0.528525	91.0323	95.8414	63.4855	79.601	113.104	43.102	111.679	77.3975	92.8265	45.2282	80.5493	132.835
ADSL	-0.293169	0.216341	0.445995	1.04021	0.815635	1.06644	1.28984	1.02669	1.28747	0.936316	0.707366	0.975186	0.928538	0.569944	0.686593
ADSS	0.247292	0.216366	0.445995	12.1951	8.82902	10.2406	13.1547	12.251	17.5976	14.9089	12.8845	11.2902	12.4122	14.0926	14.4797
ADSSL1	0.383949	0.3083	0.540028	1.08558	0.416798	0.57187	0.415546	1.19375	0.773777	0.738863	0.7761	0.502592	0.940172	1.50885	0.749633
ADTRP	2.34776	0.00187694	0.0198792	0.0551625	0.0746565	0	0.130583	0.178186	0	0.187154	0.123568	0.342948	0.443166	0.696134	0.22379
AEBP1	-0.425047	0.325819	0.557642	13.4406	15.2814	14.8347	18.1499	14.6184	5.90886	2.96709	15.2216	13.2502	11.3662	9.57348	2.6491
AEBP2	-0.428415	0.120902	0.319896	5.35247	6.32562	6.90566	6.57273	5.65627	12.1942	3.52318	3.43683	3.81745	6.98863	5.23389	6.91589
AEN	0.085228	0.725	0.859003	13.0445	10.6061	9.81743	15.6609	15.7961	7.96622	9.20285	11.6171	16.847	8.86821	8.90649	14.1778
AES	0.918767	0.00932299	0.0621837	82.6135	68.1189	46.6601	62.1473	123.209	32.9075	187.031	127.138	118.168	50.2799	104.677	100.694
AFAP1	-0.629701	0.0206614	0.106741	2.62794	2.59441	2.53899	2.92955	2.50039	3.73377	0.670379	1.54916	1.53877	2.62005	1.91299	1.87041
AFAP1L1	-2.24932	0.00180746	0.0192952	0.460211	0.0629138	0.285236	0.633852	0.420446	1.99765	0.0675929	0.265538	0.0722515	0.239015	0.0828197	0.018859
AFAP1L2	-0.953418	0.023804	0.117402	0.659286	0.80635	0.646624	0.527167	0.489026	0.964697	0.127818	0.475875	0.349159	0.517889	0.369778	0.0990618
AFDN	-0.429853	0.0989864	0.284963	5.5986	3.44074	3.33262	3.52672	4.89154	4.61767	1.90293	2.81648	1.92347	5.59687	2.5535	2.60655
AFF1	-0.34932	0.19625	0.422389	11.5341	8.79574	11.4681	8.30041	12.3224	14.7569	4.94856	9.42893	5.44484	14.4474	8.17519	6.19042
AFF2	-0.961438	0.0017957	0.0192113	4.75795	3.85011	4.1906	5.67887	7.04419	6.40921	1.12886	2.15679	2.96063	4.62882	1.30289	3.03712
AFF3	0.855977	0.103155	0.291443	1.14959	0.185773	0.455602	0.395342	0.320228	0.350169	1.39158	0.845579	0.195566	0.600391	1.22276	0.262967
AFF4	-0.808318	0.0296261	0.134722	37.9556	22.5864	31.933	35.16	22.9622	75.1366	12.2472	15.6338	14.9632	45.41	14.2583	19.2896
AFG1L	-0.175631	0.617504	0.789292	0.917171	0.595417	0.74651	0.656646	1.07185	1.69263	1.05171	0.513635	0.394048	0.934528	0.548001	1.19492
AFG3L2	-0.15068	0.401565	0.628404	27.269	32.859	29.8374	23.8844	33.5339	28.9519	17.7905	20.2142	19.4628	33.8028	25.3833	30.1801
AFM	-0.165805	0.957571	1	0.0282912	0	0	0	0	0	0	0	0	0	0	0
AFMID	-0.010927	0.952835	0.977748	6.06396	4.89026	4.07262	5.66573	5.80701	4.61837	5.59209	5.04883	4.14255	3.82262	4.30231	4.971
AFP	-0.144699	0.843626	0.924683	0.375211	0.190428	0.151466	0.177643	0.126251	0.135451	0.0227323	0.157595	0.413084	0.251199	0	0.0951376
AFTPH	0.306352	0.128165	0.331817	8.03713	5.63305	9.108	8.86759	6.1596	9.44762	9.98169	7.62553	8.34252	9.8045	9.3321	8.06077
AGA	0.123794	0.580306	0.764101	8.43224	5.58758	8.06528	11.3092	10.1807	9.64506	10.7467	7.95811	9.88316	8.64743	5.45915	9.72056
AGAP1	-0.738929	0.0144277	0.083355	1.58996	1.80345	1.15897	1.10549	1.7462	2.06761	0.330268	0.778473	0.922588	1.27005	0.667704	1.33921
AGAP2	0.728824	0.0247193	0.12043	3.7948	3.33652	3.39314	2.74291	2.60708	1.28156	3.26034	5.21677	5.38267	2.43329	5.85626	3.2624
AGAP3	0.646346	0.0461524	0.178488	9.08724	8.67961	8.49229	6.6295	14.7186	7.07526	21.565	13.6081	7.17409	6.45371	14.3647	12.7539
AGAP4	0.310109	0.201543	0.428324	3.25241	1.46726	3.70316	2.88229	4.53463	3.68492	3.55698	4.08652	3.26206	3.50624	3.62158	3.7498
AGAP5	-0.103448	0.650815	0.810766	2.24125	2.19229	1.80386	1.96356	3.08984	2.12934	1.7665	1.82993	1.04179	2.62515	2.05249	2.12443
AGAP6	0.0077808	0.969167	0.984811	6.56252	3.9585	6.78662	7.76754	8.71353	5.55797	6.27213	4.76943	4.52692	6.97038	6.04844	7.32897
AGAP9	-0.596209	0.294234	0.527007	1.19578	2.42204	5.59554	3.99765	8.38214	1.18402	0.331185	2.89731	1.3149	1.49002	4.78255	2.6401
AGBL1	-0.97327	0.753107	1	0.0656171	0	0	0	0	0	0	0	0	0.0175719	0	0
AGBL3	0.0768506	0.88191	0.942147	0.142308	0.142666	0.0680856	0.299448	0.306457	0.164394	0.0919659	0.0885507	0.147457	0.372625	0.140854	0.256593
AGBL4	-0.145706	0.962513	1	0.029487	0.0133025	0	0	0	0	0	0	0	0.0315858	0	0
AGBL5	-0.233674	0.318696	0.550583	6.10489	7.17496	4.75367	5.6641	10.0589	4.20701	3.20622	4.1184	5.41425	5.48407	4.8845	6.28098
AGFG1	-0.0943433	0.780735	0.890515	16.8364	10.6438	17.7227	17.6128	9.57668	30.962	22.1867	12.7058	10.3265	21.6645	11.752	10.2271
AGFG2	-0.106412	0.661202	0.81817	10.3726	10.4985	8.4071	11.1904	13.7579	5.02304	5.30998	9.44108	10.0808	7.93633	7.95239	8.98444
AGGF1	-0.560735	0.0203611	0.105781	4.47996	4.67402	5.06958	4.51649	4.57669	8.52308	2.39962	2.75908	3.42835	4.81177	2.92226	3.69049
AGK	-0.172988	0.476381	0.690424	1.30703	1.21926	0.775041	1.30056	0.906415	0.882894	0.837504	0.707153	0.550908	1.02039	0.953812	1.16835
AGL	-0.920201	0.0515345	0.190483	9.63033	11.2918	13.1752	8.4202	5.54582	33.2972	2.40608	4.70025	3.96986	16.0086	7.06041	7.19701
AGMAT	-0.525142	0.104226	0.292791	1.28153	1.5347	1.8812	1.94157	1.90673	2.12642	0.813126	0.652441	0.965742	1.39771	0.691876	2.45775
AGMO	1.87671	0.505272	1	0	0	0.0253361	0	0	0	0	0	0.0487749	0	0.0698864	0
AGO1	0.184159	0.432962	0.653885	3.15227	4.07779	3.36611	2.05785	4.06209	3.85597	3.77565	3.35106	2.31309	3.48512	4.59237	3.79489
AGO2	-0.348675	0.29542	0.528221	9.54413	6.76577	6.73041	7.00969	5.08878	9.25315	3.82618	5.638	3.83323	10.7669	5.80082	2.26365
AGO3	-0.654991	0.0839883	0.256958	4.33833	4.44611	4.54203	3.303	3.22501	7.62054	1.74975	1.86938	1.48277	7.12094	2.21712	2.13058
AGO4	0.721332	0.00316029	0.0292431	6.1395	3.81113	4.15049	3.92216	3.41108	4.81332	6.25296	8.26096	5.99687	6.75186	7.75395	3.98519
AGPAT1	0.708113	0.567533	0.755757	0.0341251	0	2.0939	1.13096	0.0183719	1.3009	1.63745	0.0191108	1.9271	0.913851	0.88663	1.54594
AGPAT2	0.805565	0.0133971	0.0795758	20.3803	21.7254	10.7414	12.6952	20.4094	9.03456	30.7731	23.4741	21.916	10.771	32.5461	28.9671
AGPAT3	0.353637	0.0538232	0.19678	18.7938	18.9893	16.2673	15.9225	19.3857	15.9876	23.6246	22.437	15.2448	15.7508	22.8552	21.8854
AGPAT4	0.792748	0.00253631	0.024902	2.26118	0.941133	1.30372	1.53125	1.4774	0.91383	2.89088	2.47772	1.70464	2.35463	1.99556	1.6283
AGPS	0.0816012	0.761377	0.880316	4.52417	5.49681	6.06553	6.98359	5.50954	9.61189	8.39297	5.6471	3.52171	6.57411	7.01767	5.76296
AGR2	4.29747	1	1	0.142773	0	0.0307386	0.108154	0	0	0.0830398	0.159912	0	0	4.40901	0
AGR3	3.92828	0.0799151	1	0	0	0	0.138589	0	0	0	0.16393	0	0	1.95568	0
AGRN	0.0773866	0.765857	0.881713	15.8116	14.8491	8.17546	11.2346	13.6997	8.98256	10.2563	13.8977	6.96323	11.612	16.6793	9.8867
AGRP	0.0959009	0.918734	0.960942	1.14368	0.756728	0	0.505377	0.328385	0	0.739098	0.0853981	0.474023	0.163345	0.905597	0.206215
AGT	0.152734	0.90191	1	0.254263	0	0.0273709	0.0240761	0	0.0293723	0.0246473	0.0854354	0.0263461	0.13618	0	0.0687682
AGTPBP1	0.221177	0.525613	0.727499	12.0379	7.00544	10.4857	7.8867	4.5186	19.2877	9.00686	10.1913	11.8883	17.7887	9.75546	7.32377
AGTR1	-0.902046	0.216969	0.446736	0.404908	0.0996363	0.0792503	0.191703	0.0792689	0.127568	0.0178411	0.1443	0.133495	0.0788597	0	0.0995563
AGTR2	0.103473	0.938787	1	0.101061	0.0364734	0	0.0191389	0	0.046698	0	0.0226385	0	0.129905	0.0300085	0.0273331
AGTRAP	1.02315	0.00197449	0.0207342	42.7267	33.4425	28.7585	28.1027	30.4321	22.1241	91.5392	55.9306	71.1749	21.3678	41.4364	53.9515
AGXT	-2.62098	0.331959	1	0.218639	0	0	0.0295755	0.0336308	0	0	0	0	0	0	0
AGXT2	-2.69903	0.198288	1	0.193688	0	0.0521254	0.0687759	0	0	0.0234693	0	0	0	0	0
AHCTF1	-0.275912	0.309839	0.541761	6.75445	7.36226	7.346	7.75645	7.12961	11.481	4.87229	5.06241	5.36553	11.7106	5.46989	4.10049
AHCY	0.0662005	0.688833	0.836848	51.0937	40.9163	39.4896	43.2081	50.6538	46.5658	50.6012	42.4061	33.4487	38.2104	49.185	43.1442
AHCYL1	-0.350705	0.0691268	0.229843	25.3252	26.9315	25.8118	32.1962	23.4224	37.5367	17.5284	16.6813	19.4024	28.4782	17.2308	25.1716
AHCYL2	-0.0509387	0.783428	0.892073	3.48436	2.46752	3.24928	3.06915	3.38092	3.82619	2.97505	2.82486	2.13056	3.56962	3.15801	2.42445
AHDC1	-0.580542	0.0625683	0.215896	6.08963	8.81542	5.59429	11.5245	12.3974	3.27897	3.06993	5.92442	5.027	4.89005	5.53971	4.20295
AHI1	-0.653494	0.0701497	0.232045	4.0723	2.20021	4.86892	4.13039	3.89951	7.63286	1.64611	2.66818	2.11815	5.57769	1.15902	2.85145
AHNAK	0.465982	0.243908	0.476417	54.8889	61.925	44.9726	81.8519	34.4079	26.8979	79.0381	88.0928	41.4415	101.4	55.2447	17.3298
AHNAK2	1.22516	0.0328687	0.144054	0.0826805	0.111899	0.0479253	0.123457	0.0239683	0.0220412	0.175708	0.28494	0.0527209	0.105597	0.207736	0.0430036
AHR	0.693	0.0880028	0.264463	6.82362	1.89226	4.89974	3.84942	1.03909	4.94199	7.34381	5.53205	4.38559	8.51396	5.39259	3.36017
AHRR	-0.023154	0.96179	0.981018	1.25949	0.233963	0.478526	0.280615	0.398865	0.160473	0.251364	0.694969	0.297476	0.327365	0.56373	0.325616
AHSA1	0.428943	0.191881	0.416021	27.9937	31.2802	23.3607	44.8561	43.3446	10.7681	41.1888	31.0906	40.0666	20.0328	35.4495	51.4953
AHSG	-0.646696	0.835616	1	0.0679715	0	0	0	0	0	0	0	0	0	0	0
AHSP	5.85094	8.67103e-05	0.0017745	0.555836	0	0	0	0	0.513678	0.107762	4.85596	21.7707	2.14343	23.2716	0.601328
AICDA	0.58851	0.792634	1	0.10332	0	0	0	0	0	0.0400618	0	0	0.0664041	0.0306791	0
AIDA	-0.417133	0.142483	0.350625	10.4574	10.6235	14.2591	12.8911	8.19466	18.2771	6.70171	6.65889	5.73891	15.8276	7.21662	10.5014
AIF1L	-1.49064	0.00467222	0.0388809	0.83914	1.51425	0.673384	0.621217	6.02902	1.00462	0.251425	0.666454	0.569125	0.621036	0.520991	0.742761
AIFM1	0.223373	0.383572	0.611552	11.7613	13.8745	12.1213	13.4251	21.9737	8.35462	14.2469	13.534	11.5747	9.89466	13.2092	24.0631
AIFM2	-0.541981	0.108379	0.299139	5.56687	6.34635	3.25276	6.03108	12.6766	4.14238	2.09047	3.28608	5.31356	3.38447	3.0156	6.56167
AIFM3	2.48025	4.33993e-05	0.00102414	1.60852	0.352461	0.395783	0.261104	1.16288	0.185816	6.23699	3.8606	1.23813	0.566133	4.70803	2.29952
AIG1	-0.237286	0.111134	0.303719	4.78736	3.6093	3.91317	4.34874	5.4605	4.80857	2.60351	3.19904	3.54805	4.24155	3.03581	4.25746
AIM2	0.980465	0.0865473	0.262194	1.02864	0.515613	0.410116	0.288598	0.0820425	0.220052	0.480099	0.853422	0.907949	0.244857	0.848441	1.288
AIMP1	-0.0405929	0.858051	0.930975	13.0896	10.4085	16.1477	16.6388	11.4022	21.5986	12.931	11.2407	13.0266	17.5984	9.91575	15.4795
AIMP2	-0.130521	0.415008	0.639561	14.8592	15.6987	19.2769	17.3572	20.6489	16.0405	14.0347	12.2333	13.3351	13.1507	14.2674	19.6935
AIP	0.534322	0.0871828	0.263079	33.014	41.2803	28.1949	32.6613	54.7593	16.0927	59.9356	40.4503	50.0766	22.2302	40.2319	53.0966
AIPL1	-1.58347	0.278864	1	0.186058	0	0	0.0587259	0.0667783	0	0	0.034732	0.0160657	0.0166084	0.0230196	0
AIRE	0.669716	0.523932	0.726664	0.129046	0.0465735	0.0555665	0.171071	0.0277898	0	0.125093	0.0867224	0	0.138232	0.268228	0
AJAP1	-0.187447	0.908969	1	0.0564955	0	0	0	0.0101384	0	0.00912747	0	0	0.0151292	0.0209693	0.0063666
AJM1	-0.175844	0.541261	0.737498	6.0947	6.68508	6.21779	3.5079	8.33523	3.9421	2.62578	4.07497	3.17823	5.26263	5.00731	8.40351
AJUBA	-0.39927	0.275451	0.508366	3.46605	2.87402	1.05103	2.51928	2.52305	2.60821	1.38417	1.50364	1.27724	3.98729	1.46768	0.89122
AK1	0.15663	0.690696	0.838285	1.8518	0.948852	1.452	2.07818	2.51083	0.633832	0.620517	2.1253	2.58207	1.27342	1.15403	1.66946
AK2	0.104234	0.561134	0.75121	16.686	18.5637	19.0122	19.4821	18.9327	21.4541	21.016	14.7415	16.1442	15.9791	18.131	26.4514
AK3	-0.496627	0.107313	0.297642	19.3869	18.4768	19.7226	22.3315	14.9144	41.8942	9.19495	9.88195	14.7834	23.0494	12.8289	21.3848
AK4	-0.99739	0.0246665	0.120213	12.8195	19.5253	12.6722	9.78371	10.9358	32.3526	1.72099	4.50546	7.20926	15.5052	6.1147	12.2206
AK5	0.307385	0.67452	0.827773	0.129592	0.0233852	0.0837021	0.0736262	0.0279072	0.164674	0.100498	0.0725741	0.06714	0.124934	0.192401	0
AK7	-0.723502	0.209244	0.437594	1.57437	1.90613	2.96948	0.879169	0.869321	3.27988	0.273922	0.376785	0.836575	1.12428	0.419537	3.85772
AK8	-0.61139	0.140479	0.348511	0.983979	0.380489	0.453958	0.559037	0.393523	0.422198	0.299777	0.283396	0.320438	0.301147	0.459136	0.22811
AK9	-0.777158	0.0243325	0.119095	0.589779	0.498527	0.741815	0.382105	0.554821	1.39131	0.270811	0.319858	0.289476	0.571907	0.38712	0.41977
AKAP1	-0.00654171	0.980167	0.991221	4.57597	4.75072	4.37579	2.19463	5.64378	6.43948	4.03254	4.92559	2.84491	3.985	4.07629	5.722
AKAP10	0.169794	0.464787	0.682069	6.56618	6.54396	9.99428	7.65335	6.85439	10.0971	7.89041	6.76155	5.33625	12.2895	9.11145	8.18305
AKAP11	-0.966721	0.026907	0.127315	8.08006	9.93413	10.2404	9.25236	5.39329	25.3023	3.21612	3.91333	3.71767	14.4924	3.30419	4.88367
AKAP12	-1.17052	0.00923062	0.0617517	3.10551	1.39498	1.57108	4.05752	1.19832	4.08016	0.904403	1.26891	1.27057	1.73466	0.801423	0.234312
AKAP13	-0.280742	0.334855	0.566943	26.1484	28.0533	27.0523	13.9711	14.9709	37.319	12.8088	19.1734	13.3846	28.1888	18.6965	21.5322
AKAP14	0.315089	0.919469	1	0	0	0	0.0528843	0	0	0	0	0.0578705	0	0	0
AKAP2	0.898513	0.661402	1	0.0082056	0	0	0	0.00883526	0.00947906	0.0238627	0	0	0.0175793	0	0
AKAP3	-0.841809	0.30606	0.538154	0.0348812	0.125888	0.300392	0.0825723	0.0938945	0.141031	0	0.0781367	0.0722861	0.168138	0	0.0943401
AKAP4	-1.69984	0.327238	1	0.0770523	0	0	0.0547205	0.0207412	0.0222526	0	0	0	0.0206342	0	0.0260496
AKAP5	-1.65284	0.028843	0.132535	1.34928	2.8546	2.86321	0.543359	0.308932	8.42044	0.142821	0.625343	0.216945	0.697738	0.287821	3.32419
AKAP6	-0.32618	0.525885	0.727602	0.078723	0.0710287	0.0663213	0.0713016	0.0184269	0.0830325	0.0232252	0.0460033	0.0780243	0.0146654	0.071143	0.0509145
AKAP7	-0.517841	0.0835338	0.255841	10.4747	9.60989	14.1034	10.146	10.8474	24.4227	6.30345	6.99621	8.59662	13.0217	5.46919	11.7175
AKAP8	0.148037	0.43238	0.653275	19.9516	10.1679	12.5072	11.9034	17.0732	12.1932	15.4631	14.2399	11.0028	15.0809	14.5869	13.1576
AKAP8L	0.220193	0.500886	0.708807	48.5339	33.6265	30.2722	31.8972	59.5942	12.48	29.6281	42.6245	34.9609	21.72	39.7764	57.4837
AKAP9	-0.335934	0.327875	0.559535	6.9487	4.16665	4.84385	5.05988	4.63692	9.29358	2.76009	3.32603	2.98709	10.3665	3.16756	3.37047
AKIP1	0.532815	0.16403	0.380411	3.11519	5.05015	2.97176	5.20407	10.1991	3.15979	9.94311	5.1628	5.53727	2.46878	6.91876	7.94589
AKIRIN1	-0.143553	0.403925	0.630496	59.5904	31.7727	49.1405	50.0671	56.0626	50.8678	36.0516	37.3708	46.5519	50.3553	35.37	38.223
AKIRIN2	0.555816	0.00242252	0.0240723	29.9319	25.2671	30.297	27.6455	26.0396	30.4878	40.4647	36.9795	44.1252	29.9975	39.6517	33.7467
AKNA	1.08669	0.0165145	0.0923116	15.8988	8.03565	10.2764	5.8044	7.08726	1.87279	7.59459	20.948	19.2064	12.0816	25.1127	7.07573
AKNAD1	0.591256	0.678451	1	0.0891242	0.0321653	0	0	0.0191926	0	0.0345576	0.0598936	0.0184697	0.0763742	0	0
AKR1A1	1.36925	0.00169047	0.0182863	17.4315	16.6089	18.318	16.0435	25.0781	13.1425	96.5573	38.2004	16.519	10.7222	42.2273	38.3305
AKR1B1	0.0900671	0.69168	0.838791	47.1718	39.6518	41.0331	30.6522	75.1412	47.5676	56.5873	40.0078	49.6494	45.038	34.7411	42.3221
AKR1B10	-2.19373	0.128301	1	0.183181	0.132222	0.0394382	0.0346908	0.276132	0	0	0.0820681	0.0379616	0	0	0
AKR1B15	-0.621017	0.841892	1	0.107807	0	0	0	0	0	0	0	0.0372356	0	0	0
AKR1C1	-0.585869	0.128123	0.331766	1.20174	1.24767	2.09111	1.48086	0.930586	1.92072	0.3032	0.885041	1.54373	0.996318	0.427717	1.35798
AKR1C2	2.35148	1	1	0.121752	0.122058	0.174752	0.256193	0.0873964	0.109392	0	0.0454557	0.154191	0.144909	3.43447	0.09147
AKR1C3	1.61223	0.0279313	0.130041	0.234991	0.0706744	0.674569	0.865325	0.337364	0.301622	1.08834	1.46222	0.541093	0.475465	3.02366	0.0353088
AKR1C4	-0.146958	0.953573	1	0.0823926	0.0371699	0	0	0	0	0	0.0461415	0	0	0.061163	0
AKR1C8P	0.79598	0.79841	1	0	0	0	0	0	0	0.0515681	0	0	0	0	0
AKR1D1	1.67042	0.501108	1	0	0	0	0	0.0262214	0	0.0236066	0.054552	0	0	0	0.0329323
AKR1E2	1.08266	0.0328501	0.144054	0.356934	0.289843	0.192116	0.405576	0.192161	0.164931	0.864998	0.639648	0.295877	0.420573	0.582922	0.241342
AKR7A2	0.16238	0.587896	0.768336	24.2929	29.6363	17.4953	25.0278	44.6234	14.6244	35.8205	20.8379	23.4877	15.6682	24.5103	35.7432
AKR7A3	-0.726622	0.274901	0.507867	1.12415	0.553244	0.183353	0.322563	1.72392	0.157408	0.165108	0.267081	0.458869	0.547349	0.0505757	0.737066
AKR7L	-1.092	0.183858	0.405529	0.892564	0.127157	0.25285	0.266895	0.708146	0.217071	0.182152	0	0	0.402566	0.278982	0.190582
AKT1	0.19261	0.482098	0.693771	41.0097	46.8648	27.9092	46.382	57.2805	20.915	52.1471	46.8853	44.7035	28.1796	37.1348	35.4551
AKT1S1	-0.190398	0.43772	0.658337	19.107	25.5514	17.2405	19.0616	25.8612	10.6898	13.0594	15.263	17.9877	11.1638	14.5215	21.5741
AKT2	0.156277	0.536399	0.734249	25.7534	28.414	16.6553	23.6595	36.6653	13.5689	22.1831	24.1471	25.405	16.4025	26.5207	30.2324
AKTIP	-0.068261	0.796803	0.900085	3.04265	3.60447	5.35058	2.66115	3.8013	5.87597	2.79183	2.57543	3.17678	4.65246	3.86215	4.46009
AL021997.3	0.26946	0.877753	1	0.209162	0	0.225159	0.0990275	0	0	0	0.351405	0.108364	0.112025	0	0
AL022238.4	-0.85307	0.460969	1	0.0893625	0.0575917	0.0549698	0.0241763	0.0274913	0.0737364	0.12375	0.028597	0	0	0	0
AL031281.2	0.343744	0.310453	0.542386	0.269327	0.114063	0.213007	0.265434	0.313667	0.171436	0.431575	0.277032	0.165164	0.247283	0.18769	0.208121
AL031315.1	-1.37338	0.0995028	0.285706	0.170255	0.21945	0	0.230306	0.235697	0.309065	0.0471541	0.0544836	0.025202	0.104213	0	0.197346
AL031708.1	-1.13277	0.298205	0.530489	0.0765604	0.0394729	0.0588686	0.0517821	0.0353294	0.0884422	0.0212043	0	0	0.128873	0	0
AL031777.3	-0.506115	0.445726	0.665351	0.559775	1.23109	0.376617	0.364409	0.414376	0.848726	0.0678283	0.509414	0.145006	1.42409	0.155828	0.28387
AL031847.2	-0.165805	0.957571	1	0.0878606	0	0	0	0	0	0	0	0	0	0	0
AL032819.3	1.23992	0.460712	1	0.377848	0.0568196	0	0	0.067807	0	0.732546	0	0	0.067457	0.186993	0
AL049650.1	-0.414374	0.603633	0.780509	0.495457	0.447032	0.609544	0.335105	0.609687	0.163528	0.754724	0.079276	0.14668	0.682357	0	0.0957156
AL049697.1	-1.22867	0.5368	1	0.0253158	0	0.0817559	0	0.0272584	0.0292446	0	0	0	0	0.0751712	0
AL049779.1	0.103913	0.935924	1	0.434713	0	0.187184	0.164652	0	0.602614	0.0842792	0.0973793	0	0.279393	0.903569	0
AL049839.2	-0.0837819	0.920941	0.962079	0.132951	0.10282	0.0613369	0.215813	0.0613513	0.0219406	0.0184112	0.0638189	0.255841	0.0203449	0.112794	0.0256844
AL080251.1	-0.646696	0.835616	1	0.0266659	0	0	0	0	0	0	0	0	0	0	0
AL096711.2	-1.1454	0.042054	0.16858	0.0965439	0.110031	0.147687	0.139532	0.0601829	0.234794	0.024628	0.0284561	0.0473857	0.0381005	0.022632	0.185528
AL109811.4	-0.204594	0.80564	0.904831	0.129953	0.058626	0.454651	0.0615263	0.0699626	0.450364	0.0944792	0.0727765	0.168318	0.522011	0.0482345	0.0878683
AL117339.5	-0.733001	0.204257	0.431527	0.353486	0.890366	0.840319	0.697324	0.222023	1.08892	0.157051	0.263946	0.0457842	0.867731	0.328007	0.756867
AL121578.2	-0.165805	0.957571	1	0	0	0	0	0.0940352	0	0	0	0	0	0	0
AL121594.1	-0.554312	0.367305	0.597795	0.0906169	0.0817602	0.0812896	0.100106	0.178879	0.0523401	0.0439205	0.0338315	0.0469475	0.113245	0.0448455	0.0816945
AL121722.1	0.315089	0.919469	1	0.0120131	0	0	0	0	0	0.0116451	0	0	0	0	0
AL121753.1	-0.060339	0.892437	0.946705	3.30349	1.2916	2.01515	3.33661	0.829963	2.67132	3.09555	2.09669	1.5974	1.65136	0.98092	2.23367
AL121758.1	-0.0136661	0.994129	1	0	0.0387312	0	0	0.0693311	0.0495887	0.0624175	0	0.0667195	0	0	0
AL121845.3	-0.730952	0.336894	0.56904	0.20544	0.438125	0.100524	0.300638	0.341861	0	0.144834	0.12551	0.038704	0.0400114	0.0831848	0.353586
AL133353.2	-0.670874	0.647824	1	0.0295543	0	0	0.16791	0.0318222	0.170705	0.0572979	0.132408	0	0.0316579	0	0
AL135905.2	-0.133453	0.710367	0.850715	0.309118	0.63012	0.271138	0.346908	0.579385	0.674506	0.52161	0.359048	0.320301	0.515076	0.37395	0.232235
AL136373.1	-0.165805	0.957571	1	0.0356715	0	0	0	0	0	0	0	0	0	0	0
AL136454.1	-0.0958813	0.776721	0.88847	202.541	98.3704	316.057	198.866	148.633	285.024	236.037	137.738	236.463	222.456	120.117	106.39
AL136531.2	-1.05672	0.286372	0.51926	1.72823	0	0.328308	1.25141	0.328385	1.40925	0	0.455456	0.421354	0.871173	0.452798	0
AL138752.2	-0.976758	0.6519	1	0.0674468	0	0.0484036	0.0851537	0	0	0	0	0	0.09633	0	0
AL139142.2	-0.339922	0.824645	1	0.0326157	0.0294279	0	0.0617674	0	0.188387	0.0316165	0.0365309	0	0	0	0.176425
AL157392.5	0.122773	0.766182	0.881937	1.79012	1.4842	1.19789	1.14531	1.30236	1.67671	2.11048	0.812842	2.30607	1.19198	0.359155	1.63567
AL157935.2	-0.541072	0.642561	1	0.0531816	0.0159946	0.019083	0.117501	0.0572625	0	0.0515524	0.0198552	0.0551055	0	0.0263191	0
AL160269.1	-0.118865	0.799301	0.901407	0.646657	0.299612	0.225767	0.562671	0.282275	0.524929	0.135535	0.293628	0.488956	0.748848	0.285427	0.189076
AL160272.2	1.27687	0.68202	1	0	0	0	0	0	0	0.121304	0	0	0	0	0
AL162231.1	0.108454	0.795959	0.899763	1.70227	2.61101	0.732984	2.03096	3.92239	0.629264	2.01315	2.1354	2.22245	1.16699	1.46584	2.16387
AL162377.3	-0.646696	0.835616	1	0	0	0.0143428	0	0	0.0153916	0	0	0	0	0	0
AL163195.3	-0.165805	0.957571	1	0	0	0	0	0.108515	0	0	0	0	0	0	0
AL353588.1	0.858995	0.707731	1	0.0165817	0	0	0	0.0535623	0	0.0803687	0	0	0	0	0.0224236
AL354761.1	1.27687	0.68202	1	0	0	0	0	0	0	0	0	0	0.228563	0	0
AL355312.5	1.22944	0.46189	1	0.0345024	0.0207535	0	0.0217802	0	0	0	0.0128814	0	0	0.136599	0.0155526
AL355916.2	-0.610926	0.302788	0.534723	4.71097	2.159	3.86383	14.7986	3.62319	3.36891	1.01481	2.68012	8.05818	4.96619	1.33224	1.01122
AL355987.1	1.72602	0.260931	1	0.0722127	0	0.0518238	0	0	0	0.046667	0.0808812	0.174592	0.0515684	0	0
AL355987.3	1.12502	0.345552	1	0.158508	0.143015	0	0.0750453	0.0853354	0.0915536	0.0768259	0	0	0.33958	0.235332	0.535877
AL358472.6	0.323676	0.642693	0.806509	0.13658	0.0924235	0.147026	0.0323319	0.220591	0.197221	0.132396	0.19122	0.141521	0.0365755	0.202777	0.230873
AL359736.1	-2.03937	0.505697	1	0.0700644	0.0126433	0	0	0	0	0	0	0	0	0	0
AL359922.1	2.7114	0.37602	1	0	0	0	0	0	0	0.120785	0	0	0	0.27749	0
AL360181.3	0.623477	0.728422	1	0	0.065493	0.0390697	0.0343665	0	0	0	0.121952	0	0.0388771	0	0.0490803
AL365205.1	-0.00901152	0.991108	0.995549	0.162317	0.0549197	0.131049	0.115273	0.0436931	0.210946	0.0983404	0.0681757	0.0420473	0.391208	0.0602469	0
AL365214.3	0.79598	0.79841	1	0	0	0	0	0	0	0	0.07298	0	0	0	0
AL365232.1	0.79598	0.79841	1	0	0	0	0	0	0	0.0345153	0	0	0	0	0
AL391650.1	-0.309392	0.620306	0.791962	0.429373	0.0774813	0.123257	0.406572	0.339035	0.0992018	0.0832438	0.160305	0.296604	0.245298	0.084997	0.193548
AL445685.3	-0.164006	0.883447	1	0.117324	0	0.0315744	0.0833207	0.189491	0.0677662	0.170595	0	0.0303922	0.125675	0.0435471	0
AL445989.1	-1.10191	0.723384	1	0.121695	0	0	0	0	0	0	0	0	0	0	0
AL451007.3	-0.445396	0.689836	0.83773	0.164089	0.296102	0	0.310751	0.530041	0	0	0.306311	0.2267	0.175768	0	0.147932
AL512506.3	-0.240315	0.847856	1	0.0650129	0	0.104978	0	0.140003	0.150205	0	0.0364086	0.0336824	0.139281	0.144784	0
AL590132.1	-0.185525	0.864818	0.933935	0.0375655	0.0677878	0	0.0592845	0	0.115721	0.0121382	0.0280499	0.0518993	0.120718	0.0185908	0
AL590764.2	1.07237	0.432421	1	0.212375	0	0.0979794	0	0	0	0.0882298	0.0679626	0.0943108	0.292489	0.045044	0
AL591806.3	-0.844412	0.244252	0.476587	0.500252	0.0752264	0.44876	0.52632	0.239395	0.12842	0.134702	0.0311279	0.259175	0.357239	0	0.187915
AL592490.1	-0.646696	0.835616	1	0.0183556	0	0	0	0	0	0	0	0	0	0	0
AL672043.1	-0.646696	0.835616	1	0.294945	0	0	0	0	0	0	0	0	0	0	0
AL713999.1	-1.35759	0.613746	1	0.386797	0	0.166552	0	0	0	0.149979	0	0	0	0	0
AL772284.2	1.23519	0.691453	1	0.050786	0	0	0	0	0	0.147691	0	0	0	0	0
AL845331.2	-1.45416	0.638382	1	0.223186	0	0	0	0	0	0	0	0	0	0	0
AL928654.3	0.250311	0.911384	1	0	0.0536308	0.255946	0.056284	0	0	0	0.399454	0	0	0	0
ALAD	-0.604321	0.0895823	0.267391	242.351	432.044	315.095	164.293	257.034	334.063	60.7737	136.369	133.083	234.291	172.56	356.953
ALAS1	-0.453443	0.163169	0.379241	24.214	31.0971	26.7573	38.1986	78.4723	20.608	18.6994	17.7696	32.9029	18.3957	20.7294	34.8677
ALAS2	7.01728	4.87059e-07	2.94144e-05	1.28295	0.320176	0.176308	0.103389	0.0881746	4.06778	0.238146	19.0168	75.1233	5.08773	580.67	5.05718
ALB	0.635687	0.359676	0.590438	0.28265	0.046368	0.0829821	0.121655	0.138336	0.178099	0.0249083	0.11512	0.213	0.220195	0.114448	0.55597
ALCAM	0.234473	0.482331	0.693883	16.4466	8.08502	7.43643	18.0641	8.89404	5.63724	10.9979	12.0741	9.71805	15.8002	13.7236	5.768
ALDH16A1	0.601754	0.0927359	0.274258	11.0665	12.752	11.3163	8.95688	17.1077	7.72587	29.514	17.8785	8.95908	6.33279	12.4255	18.2382
ALDH18A1	-0.578274	0.0789315	0.247745	8.63628	6.68126	5.88051	7.06105	24.6106	7.41232	4.18586	5.5746	5.58845	6.16733	6.07631	8.53639
ALDH1A1	3.00121	1.25131e-05	0.000382244	2.70809	1.2217	5.91966	5.12857	2.49934	4.43718	95.7904	25.1629	2.63426	3.81846	12.308	14.0508
ALDH1A2	0.075206	0.880884	0.941689	6.7969	7.28244	6.9309	3.90935	5.54602	1.34952	0.875059	4.74314	3.45262	12.2151	6.85884	3.03391
ALDH1A3	-0.724926	0.146718	0.355701	3.4032	5.99585	3.27055	6.23148	3.05169	7.03179	2.06054	1.70746	1.34601	7.91184	2.96464	0.522643
ALDH1B1	-0.533843	0.0308329	0.137784	8.81563	11.6396	10.717	13.5287	17.5317	11.7421	4.2912	7.78844	9.60703	7.18408	6.03642	11.9471
ALDH1L1	-0.131001	0.809685	0.907576	2.19344	0.80576	0.624032	0.801116	2.31115	0.380078	0.683437	0.930054	1.55849	0.503478	1.67479	0.190685
ALDH1L2	-1.1567	0.0156873	0.0889308	0.957095	0.807837	0.772722	0.818567	0.349053	1.00755	0.134677	0.267996	0.159955	0.620092	0.0802161	0.793272
ALDH2	0.796529	0.0102051	0.0660326	4.62179	5.70785	3.55843	4.96792	6.41975	4.211	13.8581	8.35592	6.03966	3.78778	5.79024	7.93973
ALDH3A1	-0.0574908	0.963022	0.981665	0.36133	0.0465735	0.0555665	0	0.250108	0	0	0.202352	0.026743	0.138232	0.22991	0
ALDH3A2	-0.629541	0.0587211	0.207768	135.047	159.288	136.933	153.035	151.005	242.638	42.7768	59.882	99.6352	116.304	66.2274	214.71
ALDH3B1	1.44674	0.00272863	0.0263703	10.2879	24.6753	6.00771	10.6631	8.7036	3.32674	52.3471	29.5189	10.4954	16.8919	30.6956	16.5176
ALDH3B2	2.44205	0.0744192	0.239552	0.108881	0	0	0.0618598	0.0234473	0	0.147764	0	0	0.093305	0.614282	0.0588964
ALDH4A1	0.337424	0.340525	0.572046	3.07362	3.76153	1.97114	3.68444	3.9608	1.83197	4.88124	4.24829	2.65965	1.12081	3.47103	4.31123
ALDH5A1	-0.518351	0.197818	0.42441	3.47063	3.708	2.64491	2.58734	2.76416	4.81111	0.437895	1.40682	1.56406	4.18975	2.91171	2.63722
ALDH6A1	-0.58494	0.0397303	0.162975	9.64136	9.245	10.5742	10.4568	9.88168	17.3938	4.06688	5.77212	7.10596	13.1688	4.73149	7.02365
ALDH7A1	-0.334209	0.207897	0.435948	6.04932	4.63549	5.06873	5.34216	9.96661	4.21271	2.07944	3.47184	5.11234	6.10076	3.93328	4.69946
ALDH8A1	-0.255965	0.60016	0.777989	1.11584	0.246559	0.392224	0.625329	0.809152	0.315677	0.220747	0.280565	0.589903	0.341504	0.236666	1.01624
ALDH9A1	0.117005	0.514571	0.719598	18.6682	18.949	13.9555	15.59	23.0553	15.9743	20.3164	14.3266	18.2241	15.0671	15.3016	20.9791
ALDOA	0.0530469	0.911382	0.957456	0.605022	2.22723	0.547089	0.687474	2.16281	0.643005	1.36065	1.00292	1.75535	0.544392	0.826399	0.850903
ALDOB	-0.234352	0.744084	0.870176	0.147894	0.0166798	0.0796024	0.0875251	0.159242	0.106779	0.0716815	0.0621176	0.0574664	0.0198025	0.0548933	0.199997
ALDOC	0.178667	0.654326	0.813086	51.8776	76.0262	41.4148	47.0118	59.6131	32.8535	15.987	35.3432	109.878	55.6314	28.517	76.2615
ALG1	0.426103	0.105244	0.294532	4.47522	6.01519	4.8175	5.33621	5.35403	3.59542	7.9086	5.28059	4.1028	3.64957	6.4255	8.89102
ALG10	-0.375718	0.246444	0.478718	1.14754	1.49556	1.11766	1.41432	1.37289	2.67232	0.900507	0.877266	0.736084	2.06822	0.892429	1.15772
ALG10B	-0.564225	0.0967358	0.28142	0.727221	0.697153	0.617711	0.763921	0.685147	1.85081	0.572767	0.528164	0.34733	0.912871	0.404882	0.599275
ALG11	-0.425048	0.0976848	0.283171	0.858565	1.37224	0.994647	0.967825	0.942055	1.38853	0.546916	0.696035	0.626973	1.25251	0.667693	0.729798
ALG12	0.16336	0.475093	0.689773	6.31512	8.27177	5.05171	5.96947	7.09281	5.28273	6.36442	6.63417	4.73846	4.40866	7.32289	9.43815
ALG13	0.158801	0.478692	0.691651	4.67084	2.72647	4.17204	3.82835	2.92021	5.68582	4.2681	3.2533	4.25869	4.91363	3.43005	4.42601
ALG14	-0.100233	0.703862	0.84635	1.30595	1.16148	1.11128	1.26016	1.78114	0.919543	1.1936	0.787081	1.2952	1.06583	0.489343	1.56421
ALG1L	0.0396461	0.912387	0.957955	2.41851	1.49632	2.15717	2.09379	1.26485	2.55438	1.47364	2.94102	1.5752	1.11028	1.33369	2.89679
ALG1L2	0.0549996	0.907802	0.955687	1.44276	0.976313	0.582416	1.65076	1.94184	0.833336	1.34029	0.875308	1.30809	0.965909	0.178503	2.35753
ALG2	-0.212548	0.25844	0.491375	24.9324	21.6719	26.7778	24.4458	21.0403	33.8107	20.9608	18.276	15.2227	25.5458	17.1529	24.5349
ALG3	0.253215	0.333922	0.565849	17.6122	20.4743	16.9762	21.0907	19.1741	12.1557	23.7557	15.8499	16.8612	10.9129	17.6118	31.9323
ALG5	0.366021	0.161696	0.376884	14.8881	12.2592	16.338	15.3294	15.9268	25.1023	23.4462	13.4374	12.4312	18.9413	19.6718	30.7538
ALG6	-0.173866	0.553232	0.745693	3.577	2.72847	3.90639	4.20519	4.03755	8.36407	3.26641	2.63222	2.64999	5.03476	3.72004	4.74373
ALG8	-0.101863	0.670677	0.824677	14.8125	11.8932	17.1996	18.5647	20.5727	26.4553	15.8108	11.3711	13.3824	19.2542	11.1194	23.3171
ALG9	-0.713396	0.404274	0.630842	0.221995	0.320477	0.0238974	0.105103	0.023903	0.179513	0.0430389	0.0745931	0.0690079	0.214017	0.0988771	0
ALK	1.72565	0.215911	0.445373	0.150156	0.0079694	0.00950823	0.00836365	0	0	0.36817	0.0593578	0.0274567	0	0.0262273	0
ALKAL1	-0.646696	0.835616	1	0.0478649	0	0	0	0.0515378	0	0	0	0	0	0	0
ALKAL2	1.06681	0.231566	0.463068	2.22084	0.197093	0.548684	0.137896	1.01922	0.0841148	0.317627	0.285443	0.679038	0.81897	5.24312	0.0984674
ALKBH1	-0.24772	0.309152	0.541006	1.72913	3.26209	3.07007	2.2327	2.65974	3.34643	1.93738	1.73548	1.88476	2.11681	2.06709	2.97604
ALKBH2	-0.00217476	0.993707	0.996401	4.13649	5.18117	4.24332	5.39141	6.28787	4.16007	3.58521	4.41502	5.49634	2.50217	3.3958	7.43647
ALKBH3	0.112133	0.63496	0.800931	8.45715	9.02118	10.6355	7.67127	8.42528	13.8784	11.0329	6.32966	8.14886	9.77875	10.1505	12.2917
ALKBH4	0.00286883	0.99341	0.996401	2.98868	4.96868	2.29379	2.72516	4.79723	1.56641	1.95824	3.56441	3.21149	1.54142	2.83488	4.56552
ALKBH5	-0.0316901	0.836302	0.92109	34.9192	41.3878	32.3145	37.461	45.6312	31.8582	28.7913	33.3332	35.7302	29.7537	29.0147	42.8213
ALKBH6	0.238751	0.374252	0.603379	13.0121	11.9333	17.3077	9.01301	17.7724	5.64197	13.3738	11.9787	13.2243	12.4108	10.5856	18.5606
ALKBH7	0.319977	0.325442	0.55716	26.8237	39.4096	21.0747	28.3184	46.3837	13.6434	30.6979	31.927	36.5472	15.4386	32.5728	50.7293
ALKBH8	-0.103641	0.678077	0.830286	1.07299	1.3297	1.25247	1.81168	0.974369	1.62779	0.914802	1.20179	0.937666	1.60633	1.24756	1.01396
ALLC	-1.2148	0.384087	1	0.161138	0	0.0433657	0.267018	0.260255	0	0	0.135361	0.083484	0	0	0.0544771
ALMS1	-0.75603	0.0133576	0.079373	2.56114	2.59214	2.47893	2.58541	2.57063	3.85392	0.885131	1.53158	1.07998	3.33507	1.2763	1.09023
ALOX12	0.769545	0.0084456	0.0581466	1.63045	1.56025	1.09032	0.982463	1.83536	0.713442	2.29891	2.24121	2.12459	1.34957	2.12727	1.77058
ALOX12B	1.40363	0.527163	1	0	0	0.0747994	0	0	0	0.0673563	0	0.0239996	0	0	0.093965
ALOX15	2.75654	0.00101953	0.0124258	0.842284	0.138175	0.247283	0.163137	0.0412235	0	0.686586	2.16551	0.218189	2.19407	3.18313	0.155322
ALOX15B	-0.171789	0.639756	0.804719	6.12503	5.62232	1.67127	2.67837	3.20592	2.57964	2.4533	2.76317	4.31922	2.96156	3.34697	1.58181
ALOX5	0.795983	0.79841	1	0	0	0.0244662	0	0	0	0	0	0.0235501	0	0	0.0307351
ALOX5AP	2.40583	1.28501e-05	0.000390411	32.755	8.45573	18.4955	7.56904	2.72057	8.1196	137.115	50.6311	61.3585	21.9967	62.749	27.9561
ALOXE3	-1.56991	0.514816	1	0.249338	0	0	0	0.0335589	0	0.0755311	0	0	0	0	0
ALPG	-1.78725	0.516569	1	0.11683	0	0	0	0.0503181	0	0	0	0.0242114	0	0	0
ALPI	-2.03549	0.506529	1	0.137063	0	0	0	0	0	0	0	0	0	0	0
ALPK1	0.382974	0.143921	0.352501	7.47257	4.8575	4.99568	3.7112	3.19984	3.83103	4.1437	6.94651	6.43754	7.17401	4.26827	4.44105
ALPK2	0.107285	0.814963	0.910121	0.917285	0.259085	0.455082	0.762835	0.455188	0.589714	0.185569	0.536033	1.01659	1.05947	0.236846	0.334382
ALPK3	-0.620298	0.0732612	0.237609	2.01695	1.5454	1.05689	1.18734	1.87297	0.659543	0.38793	1.10563	1.03943	0.863063	0.372334	1.19059
ALPL	1.53446	0.0118031	0.0728574	21.8842	16.157	14.6293	5.55812	2.22124	8.35314	10.4935	65.9826	53.219	7.26721	32.0804	8.77184
ALPP	1.23706	0.359469	0.590317	0.294101	0	0	0	0.0211112	0	0.171055	0.153722	0.0812641	0.18902	0	0.0530286
ALS2	-0.27139	0.153389	0.365691	4.34649	3.81092	4.05713	4.85404	4.03476	4.14527	2.73657	3.46923	2.94762	4.98068	2.21892	2.86078
ALS2CL	2.39693	2.17828e-05	0.00058921	0.880616	0.193268	0.781433	0.416927	0.410028	0.137471	4.83344	2.55912	0.567213	0.713846	2.95054	1.3196
ALS2CR12	0.257482	0.582547	0.765375	0.586246	0.360646	0.602398	0.479418	0.114769	0.461747	0.594118	0.477542	0.497008	0.713606	0.356066	0.180178
ALX1	-1.11302	0.720665	1	0.0403125	0.0727449	0	0	0	0	0	0	0	0	0	0
ALX3	-0.134205	0.773317	0.886152	1.11546	2.32039	0.56703	1.1149	2.06848	1.18119	0.720856	0.937017	1.02739	0.398283	1.15006	2.89117
ALX4	-1.24135	0.339737	1	0.19235	0.0182684	0.0108979	0.0287582	0.021801	0	0.00981353	0	0	0.0325327	0	0.0684515
ALYREF	0.337032	0.363746	0.594355	34.7475	32.1243	30.8923	39.9999	77.6525	12.6172	60.1001	40.8376	58.3617	26.2093	33.7035	32.1467
AMACR	-0.930563	0.117936	0.315252	0.0499478	0.0901319	0.20163	0.130062	0.215122	0.288497	0.0968353	0.0699294	0.129387	0.0802543	0.055617	0.0168862
AMBN	-1.12348	0.718107	1	0.0579906	0	0.0312129	0	0	0	0	0	0	0	0	0
AMBP	-0.995105	0.565162	1	0.284352	0	0	0.0769293	0	0.046926	0.0787546	0	0.0420913	0	0	0.054933
AMBRA1	-0.260766	0.22234	0.452193	7.17425	8.86978	6.03426	7.55579	12.3416	4.98951	4.81541	6.06759	6.426	5.71326	5.63624	6.77428
AMD1	-0.417537	0.202932	0.429861	40.99	50.176	70.1359	51.7089	32.0625	95.7452	30.89	29.1409	29.5907	78.9548	34.4102	37.5792
AMDHD1	0.346555	0.53114	0.730773	2.75793	4.7907	6.74237	6.71174	1.77618	6.99716	4.47239	3.52203	2.1366	2.2916	2.79352	21.8894
AMDHD2	0.989047	0.00398603	0.0344293	5.9622	4.01453	3.257	4.06146	5.21242	2.13821	11.7661	8.77098	6.10412	3.77475	8.11205	4.42848
AMELX	-1.39476	0.514071	1	0	0.0629439	0.075098	0.132116	0	0.0805891	0	0	0	0.0747278	0	0
AMER1	-0.78126	0.0245231	0.119778	0.545052	0.971109	0.519895	0.633703	1.47091	0.414447	0.247457	0.370925	0.285959	0.450819	0.604357	0.447844
AMER2	-1.09108	0.682417	1	0.0384499	0	0	0	0	0.0063453	0.0159737	0	0	0	0	0
AMER3	-1.11809	0.719425	1	0.00908477	0	0	0	0.0195638	0	0	0	0	0	0	0
AMFR	-0.389533	0.194405	0.419914	58.5105	78.1657	54.8162	45.5822	69.4466	95.0311	29.0492	30.6104	39.1997	51.0448	39.951	99.2552
AMH	-1.58294	0.00582296	0.045214	50.6062	2.48215	9.5386	9.4808	26.0048	2.8454	4.49628	5.66094	5.10449	6.71607	4.51182	2.81181
AMHR2	-0.977079	0.0777917	0.245626	3.53324	5.69874	2.86102	2.30936	26.2265	3.10633	1.21239	2.94176	3.46667	2.64596	3.24955	6.21566
AMIGO1	-0.518576	0.236105	0.467493	0.339725	0.602825	0.499801	0.30024	0.780361	0.837224	0.0987954	0.240987	0.246411	0.412427	0.638882	0.551295
AMIGO2	-1.09493	0.00311144	0.0288991	8.82019	5.46042	9.09851	7.79411	27.952	14.0673	2.45509	5.11266	5.44695	5.75712	3.80392	8.54247
AMMECR1	-0.387361	0.320994	0.552388	9.83493	8.65447	5.98403	23.7694	14.8276	9.29557	5.65236	7.81536	8.99241	18.6236	5.19426	4.3369
AMMECR1L	-0.400336	0.0248667	0.120909	6.33781	8.35676	5.54496	7.66956	6.81097	6.89738	4.26972	4.17968	4.36116	6.69717	3.85102	5.79099
AMN	-0.0211118	0.960214	0.980437	1.5884	0.689016	0.822061	0.462786	1.3485	0.423441	0.799481	1.0606	1.07614	0.425365	0.680266	0.578309
AMN1	0.0107131	0.97236	0.986697	1.97387	2.69166	1.83509	1.93277	1.5457	3.05754	1.30459	1.15565	2.27769	3.48389	1.69839	2.36595
AMOT	0.158504	0.720218	0.856001	0.208887	0.207318	0.0599635	0.0791178	0.224916	0.193044	0.175489	0.233962	0.0793626	0.24613	0.155064	0.0941596
AMOTL1	-0.823664	0.016537	0.0923677	36.5213	66.2423	41.8301	63.102	29.81	49.2108	9.82636	21.359	32.8054	45.9368	16.2128	26.2521
AMOTL2	0.0295093	0.939147	0.970708	22.1795	10.4017	9.13053	11.3201	22.0313	8.54522	6.50907	13.4583	12.7663	27.8179	11.3624	5.14173
AMPD1	-0.138458	0.964078	1	0	0	0	0.0458316	0.026058	0	0.046919	0	0	0	0	0
AMPD2	0.917165	0.00991754	0.0648265	39.2367	15.91	20.9782	23.6022	19.3082	11.0117	25.1514	51.543	49.6178	17.4356	45.6348	27.5818
AMPD3	0.715177	0.072771	0.236775	3.07355	3.85609	3.45352	1.9119	1.24404	4.2762	6.64382	5.87989	2.59196	2.16283	5.86222	3.41308
AMPH	-0.49013	0.520645	0.723873	0.204511	0.138392	0.0733842	0.46799	0.0367007	0.492188	0.099123	0.0190884	0.0529774	0.365113	0.075908	0.368749
AMT	-0.157729	0.764072	0.881534	1.17525	0.345777	0.330036	0.362884	0.96283	0.265626	0.123831	0.372006	0.450044	0.629451	0.872431	0.31095
AMY1B	0.79598	0.79841	1	0	0	0	0	0	0	0.02783	0	0	0	0	0
AMY2A	-0.646696	0.835616	1	0.061871	0	0	0	0	0	0	0	0	0	0	0
AMY2B	1.99894	6.71683e-08	6.94981e-06	1.0357	0.296295	0.788594	0.43055	0.244793	0.408537	2.47319	1.92394	1.41343	2.02941	2.02522	1.70802
AMZ1	-0.463872	0.292286	0.525476	0.87206	0.384047	0.245865	0.157286	0.245923	0.287828	0.301909	0.244186	0.172116	0.35586	0.169547	0.196549
AMZ2	-0.0917278	0.616004	0.788374	13.2253	14.1955	15.2627	12.6655	13.7001	18.175	10.6159	8.97013	12.6123	16.4233	12.3372	14.5158
ANAPC1	-0.256635	0.328614	0.560323	2.69331	2.90081	3.68105	3.07103	2.9683	4.69137	1.98202	2.7955	1.45382	4.28975	2.70068	2.31688
ANAPC10	-0.21996	0.621328	0.7926	0.539644	0.51395	1.16183	1.13553	0.936142	1.66238	1.2206	0.302212	0.559166	0.93131	0.400597	1.29736
ANAPC11	0.0791468	0.755291	0.876837	24.4363	31.4341	25.704	26.8409	36.2597	25.594	43.608	25.5972	28.7446	18.7467	19.9367	24.4851
ANAPC13	-0.0557599	0.854831	0.929255	15.146	12.7333	17.9253	19.5696	16.1811	33.663	24.0407	12.8636	16.0916	18.849	8.81063	21.4003
ANAPC15	0.882251	0.0199653	0.104163	0.773251	0.443975	0.479256	0.576877	1.38764	0.351888	1.06756	1.65341	1.28681	0.75299	0.939292	0.792176
ANAPC16	-0.0127538	0.932284	0.967301	18.4433	19.0264	17.7631	17.4021	18.1891	22.2672	17.7201	14.5515	18.6708	17.7455	14.5393	19.2245
ANAPC2	0.185513	0.398343	0.625115	24.0575	24.6217	20.5131	23.1992	36.6511	15.0844	23.7711	26.7471	25.6617	17.4249	22.7383	31.2163
ANAPC4	-0.134811	0.605042	0.78117	12.0491	6.0614	12.504	9.00837	10.4069	15.9217	8.48687	6.86908	6.8263	14.787	8.68706	9.72952
ANAPC5	0.085351	0.614312	0.787181	37.7567	26.8477	40.0545	32.7075	36.9957	43.764	39.38	28.9292	30.6242	43.5356	30.2655	38.93
ANAPC7	-0.0926121	0.624793	0.794594	9.66585	10.5145	13.4421	15.4061	19.5552	13.1288	10.3487	11.9752	11.6266	13.6162	8.61513	13.6348
ANG	0.356879	0.56902	0.756963	0.747943	0.476358	0.426255	0.541584	0.994827	0.101649	1.53536	0.591337	0.547059	0.282769	0.522565	0.118994
ANGEL1	-0.231928	0.117982	0.315273	5.24356	4.82329	5.06144	4.96512	7.27477	5.11272	3.79486	4.57934	3.3468	4.14963	3.91525	5.43221
ANGEL2	-0.354246	0.205496	0.433061	6.29713	5.46704	7.08871	5.3226	5.49976	11.4539	4.87852	4.0243	3.80081	8.73005	4.10769	4.31708
ANGPT1	-1.74538	0.00415802	0.0355825	2.40488	1.79097	1.68478	0.506039	0.493223	4.45379	0.22202	0.17102	0.276876	0.858685	0.56674	1.18729
ANGPT2	-0.581973	0.374204	0.603379	1.51325	0.488733	1.01812	0.692023	0.425858	3.02938	0.0833462	0.597068	2.00454	1.05915	0.153183	0.511595
ANGPT4	1.17688	0.311138	1	0.0872029	0	0	0.0471842	0	0	0.0241519	0.0837179	0.0645412	0.0266885	0.0369908	0.0336929
ANGPTL1	0.104408	0.776469	0.888372	2.78383	2.84141	3.0342	3.80572	2.00454	2.99477	0.809564	2.22157	2.56002	5.38619	1.88571	5.0116
ANGPTL2	-0.726376	0.113212	0.306933	1.30426	1.40363	0.998031	0.654698	1.82733	1.47036	0.182791	0.475207	0.374495	1.88523	0.863212	0.552501
ANGPTL3	-1.9403	0.128466	0.332305	0.0623011	0.0187373	0	0.235971	0.0894424	0.719699	0	0	0.0215183	0.133471	0.123329	0
ANGPTL4	-1.23259	0.0289291	0.132847	12.8346	14.657	8.44323	25.2454	11.3827	49.6005	2.58444	5.06953	8.48044	1.92606	7.22622	24.3994
ANGPTL5	-0.96592	0.625358	1	0.0245995	0.0443903	0.0529618	0.0465864	0	0	0	0	0	0.0790512	0	0
ANGPTL6	0.69041	0.236189	0.467493	0.868979	0.189253	0.0967698	0.226989	0.516226	0.138461	0.726171	0.771921	0.403635	0.449366	0.266927	0.243129
ANGPTL7	0.781528	0.646519	1	0.0260284	0.0234844	0	0	0	0.0902036	0.126155	0.0291529	0	0.0557621	0	0
ANGPTL8	-0.303051	0.772355	1	0.14289	0.0429748	0.102546	0.135302	0.153855	0.055022	0.0923419	0.0533476	0.0493531	0.255101	0	0
ANHX	-3.25872	0.262007	1	0.202497	0	0	0	0.0363392	0	0	0	0	0	0	0
ANK1	0.944561	0.0714728	0.234564	0.533209	0.492414	0.546979	0.397976	0.432283	0.97829	0.152022	0.779894	1.1375	0.645077	2.61707	0.500502
ANK2	-1.56458	0.000574719	0.00786171	2.44626	1.25214	1.24494	0.686741	4.76986	0.606845	0.269814	0.74645	0.333093	0.848263	0.51219	0.620267
ANK3	-0.501998	0.205858	0.433454	0.866885	0.419013	0.859865	0.639092	1.02675	0.396992	0.168066	0.350234	0.391378	1.04134	0.519412	0.242832
ANKAR	-0.130931	0.739738	0.867811	0.406345	0.165575	0.225767	0.223413	0.22582	0.333128	0.13977	0.322991	0.108657	0.3089	0.21407	0.230437
ANKDD1A	1.04887	0.0085578	0.0586481	1.70185	0.689169	1.18287	0.96435	1.41401	1.20745	5.23493	1.69602	1.7773	1.73686	1.41256	1.14165
ANKDD1B	-0.317718	0.736431	0.865644	0.0453496	0.0409172	0.0488181	0.171766	0	0.20955	0.0219802	0.0253967	0.0704853	0.0242887	0.100994	0.153316
ANKEF1	-0.255881	0.386115	0.613741	0.682763	0.645365	0.629985	0.554148	1.01521	0.613452	0.409715	0.509815	0.437953	0.371484	0.402253	1.06986
ANKFN1	-0.659139	0.700587	1	0.0728691	0.0131494	0	0.0413998	0	0	0	0	0.015101	0.0156111	0.0432747	0
ANKFY1	-0.00499326	0.977012	0.989315	10.4829	11.5198	12.0772	9.99088	11.1156	13.0918	10.9196	12.0813	7.17322	11.538	10.3119	10.2548
ANKH	2.0286	2.99916e-06	0.000119934	2.89343	1.89399	2.817	2.27644	1.68754	1.7122	14.9039	10.4213	2.88788	3.52478	12.4031	3.66346
ANKHD1	-0.0814673	0.857327	0.930532	0.433788	0.111826	0.48179	0.306435	0.274314	0.914724	0.387126	0.239074	0.513693	0.545796	0.235123	0.251406
ANKHD1-EIF4EBP3	0.0613421	0.931637	0.967027	0.0423853	0.0254951	0.030418	0.0133782	0.0532441	0.0326422	0.0205434	0.0395611	0.0219593	0.0756703	0	0.028659
ANKIB1	-0.627547	0.037794	0.158234	12.1274	13.993	15.0657	15.9642	11.6346	27.5099	7.09437	8.69064	7.09696	18.9523	7.62303	9.06788
ANKK1	-1.05241	0.339025	1	0.27488	0.0826711	0.0246586	0.086761	0.0493287	0	0.0666147	0.0256564	0.0712059	0.0490741	0	0
ANKLE1	0.510019	0.281773	0.51497	0.597359	0.342984	0.175376	0.377092	0.838106	0.1882	0.789627	0.729891	0.243836	0.232683	0.537504	0.636458
ANKLE2	-0.0558394	0.730177	0.862405	28.7366	22.7518	24.7457	28.1235	25.0562	24.5422	14.8498	23.2703	21.7571	30.782	18.5418	27.3185
ANKMY1	-0.0779798	0.608497	0.783786	2.8174	2.40462	2.73574	2.55963	3.07458	2.04515	2.01141	2.24943	1.83444	2.20227	2.26103	2.9862
ANKMY2	-0.0820958	0.74103	0.86832	4.89545	3.71956	5.29298	4.18821	5.82596	7.36664	6.45219	4.11233	3.29271	3.97892	3.53844	5.48775
ANKRA2	-0.152422	0.58782	0.768321	5.08254	4.4584	5.74483	4.73244	4.13482	10.5358	4.57101	3.88998	4.06684	6.6239	3.77295	6.10947
ANKRD1	-0.315128	0.555823	0.747614	6.24019	1.77938	4.08751	8.47303	3.39121	2.14219	1.91172	2.50559	8.02142	4.09889	0.655516	1.47278
ANKRD10	0.120822	0.643451	0.806838	32.6209	13.8897	26.2618	19.2535	21.2288	29.8845	34.4401	22.2611	17.0656	27.263	16.9421	23.4033
ANKRD11	-0.0823565	0.637135	0.802985	16.832	11.0492	10.1337	11.4456	13.0791	8.76206	9.7483	12.0989	8.73897	11.3118	9.54133	9.45245
ANKRD12	0.0204781	0.954992	0.978333	3.97752	3.02236	3.84383	3.54755	2.29818	8.06412	3.42239	3.34124	2.58629	8.03709	3.63863	2.41096
ANKRD13A	0.371417	0.151476	0.362992	20.124	12.1132	15.0267	16.0236	7.96872	16.4336	15.4372	18.9221	20.3428	18.1266	18.0141	11.9262
ANKRD13B	-0.317713	0.271435	0.504731	4.58545	3.6794	3.47287	3.65548	4.33235	1.50747	1.35282	3.1871	2.7231	3.18395	1.82979	3.33331
ANKRD13C	-0.436039	0.0274557	0.1288	7.57941	8.08785	8.32813	8.94751	7.43867	10.9158	4.06795	5.89931	5.10263	8.2565	4.61985	7.29639
ANKRD13D	1.01872	0.00385017	0.0336486	26.5128	13.5168	16.183	19.9091	21.7012	5.53387	37.504	32.9342	36.515	14.7598	36.2076	26.0538
ANKRD16	-0.338102	0.219226	0.448889	3.3818	4.46249	2.13877	3.30229	4.82473	2.78348	1.61861	1.9649	3.41654	2.30935	2.07111	3.74434
ANKRD17	-0.576397	0.0114751	0.0716179	8.99946	10.133	9.99159	10.4629	8.93892	14.0994	4.78001	6.62044	4.77839	10.8208	6.06395	5.93379
ANKRD18A	-1.40184	0.00796083	0.0558769	2.58031	0.845405	2.07936	1.58336	1.70734	2.24806	0.0978148	0.823423	0.238986	1.82206	0.235419	0.760253
ANKRD18B	-1.66541	0.0140473	0.0819572	0.108073	0.222881	0.282538	0.160811	0.465466	0.695569	0.0149661	0.0345848	0.0479928	0.115766	0.0687658	0.313175
ANKRD2	-0.000286116	0.999732	0.999732	0.48175	0.398442	0.734676	2.1668	2.72326	0	0.155664	0.989229	1.99671	0.0860065	1.66889	0.651473
ANKRD20A1	0.25783	0.889796	1	0.0517179	0	0	0	0.0556865	0.0597442	0	0.0193087	0	0	0.153568	0
ANKRD20A2	-1.99697	0.280541	1	0.179286	0	0.0350905	0	0.0526482	0	0	0.0365104	0	0	0.0241982	0
ANKRD20A3	-0.646696	0.835616	1	0.0146951	0	0	0	0.0158228	0	0	0	0	0	0	0
ANKRD20A4	0.751554	0.541097	1	0.0138694	0.0500554	0.0298604	0	0	0.0961313	0.0806672	0.124275	0.0143712	0.074283	0	0
ANKRD22	-0.809885	0.082273	0.253818	41.0243	32.6677	46.2443	33.9728	16.1127	95.035	10.1542	9.64763	24.847	58.9182	16.69	24.4811
ANKRD23	0.0681824	0.827614	0.917321	1.95144	0.728569	1.11071	0.764612	1.93212	1.1401	0.978444	1.28127	1.11561	1.48967	1.43197	0.849315
ANKRD24	-0.279773	0.408568	0.634397	3.89836	2.21022	1.65876	4.55184	4.29677	1.24755	1.915	2.37493	2.79755	1.32611	2.3073	2.31531
ANKRD26	-0.586167	0.161263	0.376497	1.48026	0.887858	1.7836	1.17866	0.923707	3.33253	0.472869	0.998539	0.583893	2.23428	0.899059	0.841651
ANKRD27	-0.587374	0.0448982	0.175605	9.14154	15.1793	13.2141	6.26529	10.7492	15.4939	5.39848	5.81642	4.63871	11.8446	6.27431	10.0011
ANKRD28	-0.320504	0.402749	0.629468	19.7237	4.81538	8.57616	15.706	7.35668	11.5562	4.40706	6.11243	9.386	17.8963	5.94597	6.18291
ANKRD29	-0.377783	0.260556	0.493369	0.707743	0.664633	0.855163	1.61386	0.855364	1.28477	0.546049	1.03536	0.538785	1.06755	0.536105	0.488309
ANKRD30B	1.30002	0.657026	1	0.0668176	0	0	0	0	0	0	0	0	0.157462	0	0
ANKRD30BL	-2.37434	0.132748	1	0.139692	0	0.200501	0	0.501371	0.107581	0	0	0.096497	0.0498783	0	0
ANKRD31	-0.440059	0.581468	0.764747	0.0281545	0.0508054	0.0404104	0.0622053	0.0303149	0.0650477	0.00909732	0	0.0194487	0.100528	0.0278668	0.0380734
ANKRD33	-0.0286561	0.98853	1	0.118397	0	0.0318632	0.0280276	0	0	0.11477	0	0	0.0317062	0	0
ANKRD33B	2.04336	0.000444512	0.00646706	0.145819	0.0686437	0.136497	0.0360198	0.0341323	0.109858	0.208955	0.333748	0.269342	0.706287	0.451813	0.0342943
ANKRD34A	-0.755872	0.122278	0.322212	0.193473	0.130923	0.260338	0.1374	0.277759	0.297999	0.109402	0.126407	0.16706	0.051811	0.143622	0.0872117
ANKRD34B	0.541616	0.615603	0.78801	0.0591687	0.0800785	0.0477705	0	0.0159272	0.0341757	0.014339	0.0165678	0.0153273	0.0792252	0.197654	0
ANKRD34C	-1.10191	0.723384	1	0.0352968	0	0	0	0	0	0	0	0	0	0	0
ANKRD35	2.28922	0.0339387	0.147204	0.242498	0.0156284	0	0.0164015	0.0186505	0	0.654837	0.194006	0.0897397	0.0185542	0.180015	0.0702711
ANKRD36	0.0999149	0.838523	0.922099	1.27501	0.18782	0.48552	0.435287	0.560347	0.641257	0.344722	0.505166	0.287595	1.68165	0.29618	0.457443
ANKRD36B	-0.218196	0.583805	0.766049	0.512746	0.223054	0.256268	0.364138	0.40421	0.507704	0.186389	0.287148	0.199236	0.69636	0.258284	0.160965
ANKRD36C	-0.365343	0.534283	0.732646	0.738608	0.346537	0.614876	0.512884	0.381737	1.01251	0.305485	0.319878	0.081635	1.55071	0.292424	0.106541
ANKRD37	0.0156354	0.946245	0.974432	10.1596	8.61383	11.761	8.41152	11.6538	17.8108	10.4917	8.74878	10.6858	13.1249	8.26188	12.1509
ANKRD39	0.580994	0.123421	0.324613	6.98303	4.9004	3.53368	5.99055	9.83237	1.86156	8.79405	5.28103	7.05012	3.5802	7.70917	11.7838
ANKRD40	0.0168939	0.91591	0.959555	8.9243	11.2553	10.0415	13.6973	11.1082	12.4805	9.81156	10.4166	9.9396	12.05	10.1904	9.99736
ANKRD40CL	1.27687	0.68202	1	0	0	0	0	0	0	0.0832234	0	0	0	0	0
ANKRD42	-0.241489	0.443271	0.663226	11.3804	2.86712	8.75793	9.80632	12.769	6.00386	4.8061	5.85332	7.93413	9.9861	4.56154	6.17403
ANKRD44	0.612465	0.115413	0.311103	5.99676	4.28967	7.17708	2.23638	2.78806	7.29688	5.90248	5.64195	4.57583	15.0279	7.46044	3.84263
ANKRD45	-0.637193	0.837789	1	0.0402846	0	0	0	0.0867517	0	0	0	0	0	0.0598095	0
ANKRD46	-0.321785	0.290721	0.523969	1.03017	1.65376	1.75706	1.14016	2.31928	2.27191	1.0894	1.0939	0.901086	1.08917	0.973298	2.42437
ANKRD49	0.509812	0.0910203	0.270158	1.94115	1.67393	2.55191	1.70794	1.23926	3.17508	1.61525	2.13568	2.13597	3.33058	3.6981	3.34516
ANKRD50	-0.735161	0.00923393	0.0617517	2.63636	4.01029	2.56703	2.99814	3.4663	4.30044	1.14938	1.99576	1.208	3.58322	1.51451	1.77362
ANKRD52	-0.367738	0.164276	0.380619	9.20573	13.9865	7.10215	13.5166	16.5972	7.05604	5.38803	9.86022	7.52402	6.26994	8.2423	10.155
ANKRD53	-0.179126	0.62409	0.794325	1.49295	0.769731	0.91836	0.504881	1.69362	1.23189	0.361803	0.895801	0.801102	1.25652	0.752039	1.29788
ANKRD54	-0.155127	0.611936	0.785722	11.3181	10.0084	8.12253	10.0376	18.9423	4.97406	6.61863	8.03782	9.45431	5.27119	7.61039	14.3629
ANKRD55	-0.866517	0.0827726	0.254673	1.62472	0.605914	1.18931	2.68715	0.979659	0.950945	0.230992	0.533794	1.3019	1.22986	0.41811	0.263654
ANKRD6	-0.32819	0.408748	0.634484	6.65599	4.07663	5.29591	2.62532	5.22679	5.33806	1.47502	2.96944	1.76047	9.63965	3.25703	2.75204
ANKRD60	-0.611109	0.844406	1	0.056119	0	0	0.106278	0	0	0	0	0	0	0	0.0758901
ANKRD61	-0.422843	0.609427	0.784106	0.509759	0.334499	0.0498861	0.219405	0.349284	1.01714	0	0.0519046	0.192073	0.744603	0.344011	0.438678
ANKRD63	0.795983	0.79841	1	0.0509637	0	0	0	0	0	0.098805	0	0	0	0	0
ANKRD65	0.46973	0.428616	0.650736	0.110158	0.258418	0.332033	0.333787	0.545611	0.254508	0.533917	0.246763	0.182629	0.141599	0.981291	0.148967
ANKRD66	1.26486	0.679798	1	0.0432775	0	0	0	0	0	0.0839035	0	0	0	0.0642529	0
ANKRD7	-0.292928	0.721582	0.856793	0.406501	0.146708	0.218796	0.153966	0.218847	0.422629	0	0	0.210603	0.348347	0.120704	0.549714
ANKRD9	-0.0347907	0.932715	0.967569	4.77038	4.16554	3.1234	3.6282	15.1153	2.68142	6.70888	5.97386	4.22671	2.37671	4.82722	4.17758
ANKS1A	-0.0574357	0.823733	0.916136	13.781	11.4175	8.65377	9.47916	12.7387	4.89775	7.91169	8.57518	8.87609	12.7426	8.63236	6.17299
ANKS1B	-1.05563	0.430835	1	0.132994	0.0141172	0.0168431	0.00740778	0.0252705	0	0	0.00876231	0	0.0670403	0.0116149	0
ANKS3	-0.102573	0.626589	0.796064	6.71624	5.53064	4.66381	5.98339	9.53351	3.97763	4.89662	5.70012	5.05768	4.62055	4.04474	6.24256
ANKS6	-0.307995	0.259952	0.492911	1.50523	1.61847	1.64554	1.38099	2.23376	2.34247	0.642616	1.09192	0.961669	1.92147	1.42423	2.03553
ANKUB1	0.325979	0.823796	1	0.0197597	0.0178284	0.021271	0.0374208	0	0	0.0191544	0.0221317	0	0.0423323	0.0293367	0
ANKZF1	0.212588	0.420079	0.643892	10.0068	8.29132	7.06254	6.94446	12.2969	5.97129	5.65313	8.98128	11.3988	5.39503	9.28142	12.0984
ANLN	-0.183875	0.796754	0.900085	0.827472	0.362319	1.11345	0.967892	3.99625	2.22104	4.17576	1.0631	0.214352	1.01672	0.541996	0.115191
ANO1	1.92779	0.0915045	0.271377	0.0534222	0.00964016	0.0460065	0.0101171	0.0690259	0.0123426	0.0207143	0	0.011071	0.446352	0.22208	0
ANO10	-0.0195187	0.927614	0.965188	10.0699	8.47051	10.8589	9.63449	8.50844	15.591	8.91407	7.47997	8.56835	11.5919	7.99436	13.1684
ANO2	-1.18538	0.199151	0.425631	0.0878606	0.0132122	0.141871	0.0970608	0.0315342	0.16916	0	0.0492037	0.0758659	0.0156857	0	0.0792096
ANO3	-1.65128	0.153856	1	0.0232758	0.0140006	0.08352	0.0073466	0.00835396	0.0448134	0	0.0260698	0	0.00831083	0	0.020984
ANO4	0.143914	0.802277	0.90307	0.0666189	0.132237	0.157771	0.0378488	0.100423	0.0769578	0.0774937	0.0298464	0.110446	0.156993	0.118689	0.0900892
ANO5	-0.843291	0.0296652	0.134722	0.770732	0.742816	0.848536	0.895669	0.763861	1.98304	0.29715	0.353148	0.635261	0.365887	0.377094	1.11333
ANO6	-0.141776	0.630806	0.797932	21.3616	21.599	22.9602	21.0485	16.0592	31.9825	15.8695	14.121	14.6574	40.6199	13.8351	15.611
ANO7	-0.878565	0.0234088	0.116149	0.938297	0.834993	0.415094	0.888472	1.55005	0.668167	0.224273	0.460682	0.559372	0.454353	0.152665	0.782177
ANO8	-0.0782731	0.7734	0.886179	15.0619	11.6718	8.28835	11.7092	20.6839	5.5253	9.08449	12.7033	9.9658	8.98339	8.56377	12.6908
ANO9	2.51212	1.85376e-06	8.13895e-05	0.89371	0.310139	1.03607	0.390578	0.271415	0.0794161	0.999614	2.43831	2.27949	2.11102	5.34149	2.13824
ANOS1	-1.00587	0.0373869	0.157072	2.88767	3.34628	6.1376	1.92189	2.5927	10.9666	0.751225	1.70499	1.34789	3.68615	1.42451	4.56624
ANP32A	0.787088	0.00132974	0.01524	25.6573	19.6986	26.4944	24.3623	33.9955	19.6497	55.7071	36.8262	33.4534	22.5212	40.7027	41.4431
ANP32B	0.0985682	0.581257	0.764747	57.2562	60.9287	76.6797	60.2481	106.665	73.7773	62.7969	66.0469	72.6947	67.3879	75.8439	76.9971
ANP32D	-0.646696	0.835616	1	0.0606787	0.0547481	0	0	0	0	0	0	0	0	0	0
ANP32E	-0.00303424	0.989846	0.994829	6.84058	6.06839	8.7235	7.68892	11.2867	12.3176	9.76367	6.2286	5.57525	9.45367	8.84085	8.14138
ANPEP	0.452389	0.185306	0.407155	61.1182	29.9659	32.6491	36.9072	44.9692	22.5221	18.7456	71.914	47.378	41.5476	67.6027	30.6272
ANTXR1	-0.872716	0.02769	0.129325	15.5049	15.3242	16.6467	10.7267	13.1128	29.0714	2.19467	6.35322	7.01237	16.0919	5.9703	14.8882
ANTXR2	-0.175401	0.553311	0.745693	17.1543	16.78	15.7455	20.252	8.53637	14.0567	10.1353	11.819	14.1112	22.8656	8.74585	8.07818
ANTXRL	-2.44858	0.421965	1	0.211152	0	0	0	0	0	0	0	0	0	0	0
ANXA1	2.52033	1.37762e-07	1.16476e-05	34.9705	9.55201	38.9378	28.6814	8.39101	26.243	290.175	120.085	59.0893	75.6018	133.929	69.2296
ANXA10	1.8052	0.14898	0.35895	0	0.185456	0.265519	0	0	0.142467	0	0.184175	0.0851925	0.264211	0.0610335	1.55658
ANXA11	0.952412	0.00410141	0.0352816	17.8071	17.4976	12.3663	13.2331	21.9733	6.73291	30.7307	28.9523	25.283	11.2878	35.091	21.6857
ANXA13	-1.18015	0.394079	1	0.585075	0	0.157456	0.207753	0	0.0422422	0.212682	0.0819135	0	0.0783399	0	0
ANXA2	0.0413226	0.882743	0.942424	500.698	557.685	565.791	900.197	432.765	347.663	704.521	490.922	548.255	618.783	297.285	433.716
ANXA2R	1.49526	9.49213e-05	0.00190048	0.8789	0.286361	1.02496	0.554819	0.657183	0.535853	1.89328	1.23051	2.90917	1.09837	1.37737	1.3206
ANXA3	2.11838	8.57709e-05	0.00176017	4.08215	1.98774	2.75519	1.53388	0.732565	1.1602	2.32401	18.5064	10.3731	4.82385	9.09097	2.40966
ANXA4	1.60451	0.000154054	0.00280712	9.24033	10.6093	12.4114	15.2922	12.3919	11.2995	68.6522	52.0741	11.4292	12.6624	24.7805	23.1903
ANXA5	0.43908	0.106203	0.295522	224.444	157.883	189.58	372.804	205.144	192.595	416.068	223.356	245.307	242.438	290.523	209.006
ANXA6	0.00693233	0.982145	0.991825	166.732	159.659	147.608	144.216	228.199	49.1796	95.7285	116.985	116.807	108.185	169.863	207.77
ANXA7	0.210136	0.197834	0.42441	39.9351	29.1942	38.7186	45.5978	44.5343	40.3147	50.3414	37.3052	42.9799	42.7267	36.0822	39.3549
ANXA8	3.69034	7.6288e-05	0.00159655	0.0732356	0.0792932	0.0630694	0.041608	0.425819	0.0169203	0.113587	0.557782	0.060708	1.00414	5.654	0.198074
ANXA8L1	3.64501	8.57722e-05	0.00176017	0.267577	0.048285	0.144021	0.126684	0.547409	0.0309104	0.155628	1.37861	0.0554514	2.32164	8.22337	0.253292
ANXA9	0.817423	0.0604182	0.211385	1.49936	1.18011	0.65248	1.14787	2.0953	0.405373	1.85543	2.2153	2.04943	0.75178	2.79441	1.0785
AOAH	2.11541	1.82522e-05	0.000516285	7.48981	3.00803	7.3498	2.83251	0.835959	1.74099	19.1913	13.0437	16.3733	6.40855	23.4942	11.2402
AOC1	1.263	0.477747	0.691117	0.332067	0.015769	0	0	0	0	0.169418	0.137026	0	0	0.389219	0
AOC2	-0.378216	0.256412	0.489728	5.32749	6.94314	6.67897	8.20005	3.70616	3.9509	1.93395	4.02711	6.45161	4.60292	2.27848	5.54412
AOC3	-0.853288	0.00945945	0.0628466	20.8986	35.91	15.9899	26.9905	41.5295	18.9316	6.75707	17.9555	20.3115	11.1222	8.13001	16.2592
AOX1	-0.740375	0.145287	0.35438	18.5753	19.0593	36.9641	11.3817	7.96071	36.1392	1.9364	7.88227	7.35156	22.1602	11.5904	24.7935
AP000311.1	0.0625266	0.959848	1	0	0.0975105	0.290848	0.153502	0.116366	0.124846	0	0	0.167975	0.520946	0.0802268	0
AP000944.2	1.63821	0.0592214	0.208629	0.0273739	0.0246984	0.0294675	0.0518405	0.0294744	0.0158111	0.0398029	0.107309	0.0567283	0.0146611	0.264168	0.0185089
AP001267.5	-1.081	0.0786333	0.247254	0.243957	0.0652188	0.106992	0.171113	0.0778303	0.125252	0.026276	0.101201	0.0655363	0.116143	0.0134147	0.0122187
AP001931.1	-2.54968	0.0419473	1	0.703036	0.181235	0.324346	0.665704	0.216281	0.11602	0	0.11249	0	0.215165	0	0
AP002373.1	1.27687	0.68202	1	0	0	0	0	0	0	0	0	0	0.171187	0	0
AP002495.1	0.38108	0.468142	0.684653	0.46211	0.301127	0.221091	0.121548	0.221142	0.177942	0.522613	0.201282	0.372422	0.192501	0.114347	0.347175
AP002990.1	-0.528297	0.0505069	0.188069	1.05828	0.674621	0.742972	0.675319	0.941318	0.651126	0.379123	0.438053	0.441011	0.418942	0.409879	0.948896
AP003071.5	0.71895	0.584117	1	0.237761	0.0390042	0.0232678	0.0204669	0	0	0.230478	0.121047	0	0.0231532	0	0.087689
AP1AR	-0.654914	0.0371865	0.156577	9.99631	9.50828	11.8845	10.3778	8.04011	23.7214	6.5768	6.51992	4.01422	8.42864	6.79478	11.4822
AP1B1	1.29711	0.0016199	0.0177147	28.1733	34.0866	25.23	24.5557	37.4278	16.0093	124.73	67.423	22.1307	22.2603	70.311	53.1389
AP1G1	-0.178618	0.427752	0.650386	14.8807	13.1778	15.3498	13.7762	11.8477	20.2088	9.434	10.2913	10.2306	20.6908	10.8001	11.7855
AP1G2	0.468935	0.0652794	0.221611	29.8146	14.6137	16.2566	22.1436	32.1785	11.8954	25.3229	28.4677	21.8339	19.601	29.2652	32.3169
AP1M1	0.162149	0.398365	0.625115	7.37935	7.36481	8.20901	7.18333	8.10196	5.43906	8.82964	7.24004	8.34392	5.47241	6.53958	7.62271
AP1M2	1.63608	0.0427021	0.170214	0.928312	0.0598272	0.107069	0.251148	0.249886	0	0.803459	0.891212	0.824481	0.177569	1.37824	0.134503
AP1S1	0.0382084	0.924856	0.963712	28.715	46.8224	18.3884	50.2444	87.4003	15.5865	30.3505	38.2649	51.4865	17.0934	35.0561	53.3347
AP1S2	2.47716	5.72648e-07	3.33579e-05	4.68704	2.55962	8.11145	3.52503	2.02834	5.50511	50.5758	18.2608	5.63505	8.40778	26.1867	23.5033
AP1S3	1.21383	0.0236343	0.116835	0.175759	0.0679632	0.0810864	0.213976	0.108141	0.145026	0.365089	0.309347	0.130084	0.430329	0.223667	0.203726
AP2A1	-0.0488827	0.814064	0.909804	60.5283	94.5408	72.692	65.3308	77.3033	44.4781	64.9518	70.4198	56.1824	55.1535	55.6615	62.7181
AP2A2	1.02981	0.0165095	0.0923116	1.09744	3.18432	3.82604	2.16099	4.40434	3.27023	12.1977	5.40558	2.54564	4.23466	2.42549	6.4085
AP2B1	-0.333143	0.0922723	0.273161	44.0306	49.5473	49.7895	48.554	42.1138	55.873	25.3232	29.531	34.5166	56.4437	32.6351	34.6973
AP2M1	0.195867	0.245659	0.478069	165.625	169.068	168.064	180.275	220.46	145.675	228.393	158.609	166.81	154.453	158.457	221.359
AP2S1	0.724769	0.0416284	0.167464	77.5795	88.8455	83.2247	77.0525	93.5776	51.9772	254.426	108.59	88.3414	51.8308	91.256	97.9694
AP3B1	-0.00843629	0.97539	0.988477	8.59335	7.69056	11.5123	9.60791	9.07049	19.0488	11.1776	9.40185	5.82953	12.9062	9.31371	11.6882
AP3B2	-0.983225	0.0406226	0.165217	0.297402	0.105921	0.126374	0.103751	0.10955	0.0723277	0.0455196	0.0438292	0.0729854	0.0586839	0.081337	0.0740854
AP3D1	-0.0738516	0.647847	0.808907	54.2148	54.8203	48.8779	42.3189	58.7093	43.2847	45.6084	39.8807	37.1687	36.4531	44.7704	57.638
AP3M1	-0.307181	0.140265	0.348097	10.1524	10.852	12.3503	13.0489	10.9315	16.8037	9.2606	7.41919	7.92139	13.6681	7.00112	10.2031
AP3M2	-0.161268	0.53221	0.731364	2.46967	2.16157	2.78591	2.73061	2.13371	3.28003	1.72025	1.95451	2.91145	3.10484	1.493	1.51988
AP3S1	-0.213331	0.386305	0.613741	22.4298	19.315	24.962	25.4865	16.586	33.8365	21.2311	14.1128	20.9171	25.8283	12.9286	18.1546
AP3S2	-0.470534	0.0315173	0.139871	3.54849	4.18161	3.56106	3.42286	3.41906	4.8654	1.83241	2.14509	2.48274	2.43339	2.26489	4.2829
AP4B1	0.177052	0.30326	0.535254	6.14766	4.7466	6.27068	6.60373	7.4007	4.00491	6.4478	6.23093	5.40933	6.04546	5.68583	6.07841
AP4E1	-0.421582	0.13366	0.339508	2.71457	3.78239	3.84693	3.3025	3.02462	6.25186	2.27334	2.51124	1.56661	4.25125	2.15542	3.31081
AP4M1	-0.0448367	0.871189	0.936885	3.24183	3.2449	3.29892	3.86108	5.42677	1.72618	2.7988	3.65935	3.12292	1.87193	2.78254	3.90445
AP4S1	-0.228281	0.378932	0.607113	0.918136	1.32544	1.15009	1.29617	1.30314	1.54273	1.31883	0.579616	0.985946	1.33218	0.780702	0.869121
AP5B1	0.404341	0.198484	0.425051	15.0745	9.7338	7.11659	7.03953	9.93427	7.88872	8.68544	17.8197	9.77335	6.00502	15.6754	9.05467
AP5M1	-0.29949	0.260682	0.493482	1.70121	2.49427	2.72036	2.73473	2.32696	4.3075	2.21477	1.58416	1.51679	3.06188	1.57124	2.36743
AP5S1	-0.322565	0.138814	0.346589	2.31309	3.33156	2.91261	2.75289	4.17001	1.9734	2.28337	2.38872	1.81407	1.80715	1.74859	2.64015
AP5Z1	0.528874	0.0406633	0.165217	26.1517	20.5939	19.1658	17.8897	25.7052	12.6245	38.3093	27.8908	21.0389	16.026	25.3257	29.0392
APAF1	0.517183	0.0796326	0.248785	2.76831	1.96302	2.25812	1.77215	1.92279	2.76554	2.7213	4.10505	1.85036	2.79829	4.23739	1.63453
APBA1	-0.650779	0.303771	0.535582	0.347691	1.13418	0.345492	0.151951	0.172787	0.545832	0.293829	0.46931	0.00923766	0.30559	0.211777	0.349624
APBA2	0.411154	0.538336	0.735478	0.223776	0.176666	0.271002	0.0132433	0.165651	0.210035	0.0135575	0.0939892	0.289839	0.374536	0.311469	0.22696
APBA3	0.133486	0.581422	0.764747	10.752	11.8541	8.64296	9.35697	15.5368	5.90223	8.95309	10.5648	11.6354	7.27723	9.66959	13.3251
APBB1	0.12291	0.655905	0.814364	8.49158	10.0764	6.97137	8.68203	10.6374	3.6833	4.50007	7.01291	9.99705	7.75105	8.11865	10.813
APBB1IP	2.55287	7.60636e-07	4.19939e-05	6.26552	5.63854	6.65759	3.03539	1.35972	1.27178	40.9928	31.389	17.497	6.50338	19.1333	11.2315
APBB2	-1.00192	0.0159989	0.0900417	5.90912	5.22253	8.44946	4.33653	6.49953	11.1835	1.01737	1.82382	2.21452	8.48958	2.9464	3.26863
APBB3	0.470318	0.0491985	0.185447	21.6949	9.11915	14.5719	12.0059	19.7229	13.1162	21.8615	19.8759	12.6802	20.8456	21.1004	15.5651
APC	-0.057862	0.837464	0.921752	2.85087	2.54306	3.26616	2.97505	2.50097	4.56332	2.65906	2.58948	2.09963	5.08003	2.47236	1.6762
APC2	0.129555	0.713923	0.852615	0.762198	0.803058	0.354664	0.40044	0.820685	0.215861	0.533877	0.594831	0.59615	0.30551	0.511051	0.771381
APCDD1	-0.290149	0.541626	0.737738	0.397622	0.538138	0.395107	0.506837	0.378733	0.388664	0.237194	0.496739	0.142618	0.360397	0.635748	0.062043
APCDD1L	1.26907	0.0403996	0.164806	0.629103	0.920458	0.274548	0.853295	1.73921	0.844586	1.48337	3.18032	3.68214	0.18213	0.277679	2.43726
APEH	0.311602	0.245473	0.478049	30.5033	29.5366	28.0291	38.6534	45.0781	17.5978	43.5154	34.9918	31.924	18.999	33.7918	47.7027
APEX1	0.289149	0.262423	0.495193	68.3178	63.4007	55.1467	75.1453	91.4146	34.8854	93.5319	63.6272	62.7846	44.7191	68.5851	92.3866
APEX2	0.359558	0.234032	0.465734	4.25443	6.15473	4.09672	5.38834	9.08447	2.75803	7.77836	5.308	5.17096	3.5958	6.63625	8.01091
APH1A	0.515429	0.071705	0.234842	43.7874	47.1019	28.5635	44.7577	59.0007	24.1795	76.9723	57.5033	45.3715	28.9515	51.0112	55.2419
APH1B	-0.133756	0.574177	0.760702	6.50793	6.83796	6.57156	7.21574	6.28862	11.293	7.2926	5.40456	5.30248	9.20549	4.89301	5.39702
API5	-0.107139	0.633935	0.800341	14.7638	13.4891	16.9586	16.1127	15.2324	26.1212	16.0222	13.1131	10.2729	19.58	14.5703	14.0668
APIP	0.688839	0.0195876	0.102966	6.3113	7.54129	4.49873	7.47019	8.12716	4.82767	16.659	6.97339	7.77684	6.62348	7.40753	10.7262
APLF	-0.28222	0.486199	0.69675	0.625489	0.543453	0.411478	0.932284	0.561238	1.31132	0.269479	0.285419	0.99618	0.521119	0.567506	0.657885
APLN	-3.71478	3.50986e-06	0.000135091	0.581607	0.27878	0.234784	1.41123	0.821935	6.10981	0.0176184	0.223927	0.0753309	0.136282	0.18889	0.0245785
APLNR	-4.69739	7.71376e-08	7.71167e-06	1.01729	0.0706047	0.640209	1.54123	1.23016	2.87464	0	0.105176	0	0.134117	0.023236	0
APLP1	0.703638	0.416313	0.640842	0.779476	0.0686138	0.163725	0.0900103	0.184234	0.109811	1.10575	0.127763	0.137896	0.142554	0.395164	0
APLP2	1.03343	0.00103891	0.0125791	129.143	97.9633	108.01	107.931	97.1378	98.3958	359.286	202.587	96.089	110.351	217.014	184.461
APMAP	0.548982	0.0464305	0.178996	52.5223	59.739	42.9658	60.0159	57.7141	39.5721	113.84	76.1182	62.4702	40.0065	56.8733	59.1939
APOA1	-0.187112	0.628072	0.796783	140.393	221.01	195.739	175.546	402.272	109.397	62.9306	132.138	260.637	123.963	107.559	310.504
APOA2	3.50154	0.000115825	0.00224313	0.71537	0	0.220024	0.0967689	0	0	4.06167	1.71695	1.05893	0.766288	1.97245	0.5528
APOA4	-0.646696	0.835616	1	0.0395462	0	0	0	0.0425808	0	0	0	0	0	0	0
APOA5	-0.506405	0.838872	1	0.0901727	0	0	0	0.032364	0	0	0.0336657	0	0	0	0.040647
APOB	-0.882101	0.236211	0.467493	0.149282	0.120514	0.08035	0.145075	0.0549892	0.145221	0.00380814	0.0396006	0.0284942	0.256694	0.0291626	0.00531251
APOBEC1	-1.45416	0.638382	1	0.265081	0	0	0	0	0	0	0	0	0	0	0
APOBEC2	-0.389758	0.72352	1	0.404876	0.136989	0	0.0958441	0.0544931	0.175392	0.245296	0.113369	0.0524404	0.162635	0	0
APOBEC3A	2.26158	0.000712485	0.00935398	9.20572	1.00005	2.45259	0.874603	0.298358	0.889163	4.77523	8.10379	21.7254	3.23202	12.8447	11.2832
APOBEC3B	0.159068	0.866831	0.935221	0.737362	0.110882	0.330732	0.116368	8.76646	0.141966	4.3482	0.653818	0.159174	1.15186	1.9158	1.08023
APOBEC3C	0.260676	0.199842	0.426147	14.6559	16.8231	15.5988	10.9808	22.3242	16.7394	19.9979	15.3502	14.0295	15.4112	17.524	23.649
APOBEC3D	0.398836	0.47424	0.689143	0.115213	0.166323	0.421683	0.109095	0.272918	0.266186	0.111683	0.283895	0.0955046	0.37024	0.513159	0.280445
APOBEC3F	-0.204121	0.509011	0.715497	1.74659	3.70591	3.90497	2.78063	5.99316	2.54977	1.65587	2.53667	2.36663	2.93999	2.36514	4.72384
APOBEC3G	0.35139	0.195222	0.420943	10.1321	16.5068	16.7879	10.1956	14.6373	11.5578	16.5337	11.9531	14.2505	9.5604	14.807	26.7161
APOBEC3H	2.89497	1.32004e-05	0.000396173	0.611565	0.275896	0.274308	0.0965149	0.164623	0	2.86535	2.1691	1.74265	0.382138	0.68098	1.58513
APOBEC4	0.795983	0.79841	1	0.0219817	0	0	0	0	0	0.0213083	0	0.0227769	0	0	0
APOBR	2.58847	0.000164411	0.00295581	8.31068	4.68477	2.28205	1.78915	0.860105	0.195203	15.1591	19.2016	18.6234	1.4645	29.9229	11.4255
APOC1	0.090265	0.826166	0.916864	73.282	144.551	80.4526	97.1337	137.972	85.6151	64.6585	59.8912	221.125	38.878	59.336	153.52
APOC2	-2.6105	0.0712179	1	0.132792	0.119813	0.0476495	0.125741	0.0476607	0.0511336	0	0	0	0	0	0.0598586
APOC3	-2.93172	0.240026	1	0.278716	0.16765	0	0	0.600206	0	0	0	0	0	0	0
APOC4	0.0448854	0.977381	1	0.0786121	0	0	0.223313	0.0846444	0.0908122	0.0762039	0	0.244368	0	0	0.106308
APOD	-1.48037	0.0692718	0.230118	1.70115	0.883721	2.05323	4.2467	1.44315	7.32469	0.0499709	1.50119	0.42732	3.81013	0.229605	0.0697115
APOE	-0.202453	0.551099	0.744205	320.142	863.773	423.063	557.062	972.495	670.022	478.194	409.828	645.66	222.886	488.909	756.96
APOF	2.0583	0.461415	1	0.0339659	0	0	0	0	0	0	0	0.140779	0	0.0504283	0
APOH	-1.26304	0.340039	1	0.148601	0.0446923	0.0533221	0.609743	0.213338	0	0	0	0.256628	0.0530593	0.0735412	0
APOL1	0.580675	0.0167183	0.0930545	10.9175	9.04082	8.0899	7.31078	9.70211	6.06836	17.0706	11.579	8.79427	8.07006	9.51995	13.9548
APOL2	0.867463	0.000940431	0.0116636	8.92159	8.39408	8.21959	6.77349	8.65423	4.87454	12.4465	13.661	14.8243	6.15583	13.902	14.1027
APOL3	1.00713	0.00399634	0.0344982	1.47778	2.51702	3.45756	1.42786	1.76978	2.7523	5.94929	3.25967	2.8906	2.1483	4.02982	6.5662
APOL4	2.90507	2.22623e-05	0.000598896	0.117739	0.013279	0.0316861	0.0139359	0.0475403	0.034003	0.485063	0.230778	0.0457495	0.22071	0.349609	0.398049
APOL5	-0.165805	0.957571	1	0	0	0.043607	0	0	0	0	0	0	0	0	0
APOL6	0.738434	0.006999	0.0513608	5.50227	2.87172	3.64927	2.91569	2.34873	3.70335	6.49419	7.04593	3.1727	4.4266	5.63119	4.92678
APOLD1	-0.881937	0.220614	0.450275	0.326848	0.294902	0.547316	0.687759	1.82482	2.19552	0.105612	0.257614	0.163064	2.16551	0.143781	0.229184
APOO	-0.457147	0.164398	0.38084	41.3701	51.759	41.5054	40.3573	37.2514	53.8094	13.2834	22.7012	39.3035	37.2266	13.7694	56.5791
APOOL	-0.688643	0.0489751	0.184934	2.30409	2.6247	3.03574	2.71243	2.26058	6.49488	1.62985	1.75366	0.949445	3.52583	1.43965	2.0692
APOPT1	0.343114	0.227737	0.458511	2.22953	2.15792	2.11641	2.85963	2.26967	1.45167	3.69374	2.04314	3.33927	2.17111	1.62497	1.97346
APP	-0.627165	0.0092592	0.0617948	215.079	260.339	233.711	222.689	175.781	251.697	70.7093	119.942	134.646	173.38	108.063	219.02
APPBP2	-0.659099	0.0304893	0.13691	6.30354	7.52917	8.57645	8.08046	6.77756	15.2492	3.02471	3.79701	4.65876	9.32402	4.2321	6.27468
APPL1	-0.200694	0.496135	0.704763	6.69249	5.01463	6.89381	6.83788	5.34241	13.3962	6.99081	5.24495	3.75624	9.00225	5.13939	5.39637
APPL2	-0.247833	0.424113	0.646992	123.134	137.143	132.087	142.658	124.561	173.902	51.0067	75.559	140.729	218.496	70.0018	99.6514
APRT	0.40689	0.192625	0.417165	122.095	116.889	82.3967	125.044	134.224	38.2891	128.745	121.941	154.519	64.8313	125.921	135.728
APTX	-0.0218946	0.91056	0.957106	8.36398	8.98588	8.21861	10.8979	12.1713	7.87178	9.69837	6.99409	8.33595	6.61572	7.27471	11.588
AQP1	0.109158	0.827261	0.917321	0.716351	0.189172	0.639481	1.2739	1.4862	0.68624	0.321798	0.821912	0.325873	1.40367	1.45265	0.519804
AQP10	0.540307	0.576719	0.761955	0.0771203	0.0231943	0.0276729	0.219075	0.110718	0	0.0747578	0.0863779	0.213094	0	0.0763323	0.139054
AQP11	-0.326326	0.450294	0.668528	6.6318	7.47342	3.43838	12.303	11.9206	4.87804	2.67641	6.88217	12.2008	4.72622	2.29071	4.31939
AQP12A	-0.165805	0.957571	1	0.0520103	0	0	0	0	0	0	0	0	0	0	0
AQP2	-0.0647015	0.909853	0.956869	14.3466	13.8636	9.22424	17.8663	8.61031	4.07878	1.02815	7.81554	17.6854	7.92305	2.1963	24.5154
AQP3	0.631537	0.20882	0.43723	7.31647	2.64055	4.12236	6.2499	1.97786	2.44567	3.01802	4.63788	5.32294	2.10105	15.3463	3.284
AQP4	-0.646696	0.835616	1	0	0	0	0	0	0.0233855	0	0	0	0	0	0
AQP5	0.0837956	0.929042	0.965859	1.76763	0	1.38387	1.97809	2.0763	0	0.0389428	1.1249	1.83158	0.989757	0.5368	2.39038
AQP6	0.62639	0.300933	0.532616	0.205243	0.117843	0.200855	0.229679	0.502254	0	0.289389	0.167185	0.502669	0.33977	0.193911	0.201855
AQP7	0.135823	0.90789	0.955687	0.243412	0	0.0655072	0.0144054	0.0327613	0	0.0442416	0.0511184	0.0157636	0.0488883	0.180694	0
AQP8	0.691745	0.377477	0.605656	1.14781	0	0.794316	0.155266	0.485529	0.0473553	0.913964	1.14786	0.424764	0.3952	0.243447	0.609791
AQP9	1.87315	0.00215258	0.0221639	32.5798	10.9203	15.9379	6.66729	0.983545	8.81543	15.3666	68.2708	77.2775	30.4344	43.3694	12.8674
AQR	-0.233159	0.365053	0.595647	4.42265	4.61389	5.60829	5.47372	4.60027	8.80195	4.52599	3.6142	2.88283	7.01605	4.18416	4.2093
AR	-1.01748	0.00455492	0.0381191	1.12664	0.857563	0.748649	1.08438	1.43275	0.937287	0.130336	0.410243	0.49002	1.01811	0.295991	0.489046
ARAF	0.222994	0.352365	0.583568	35.7254	38.9525	27.5156	29.8972	40.0704	16.3445	26.3116	35.2598	35.7061	24.4885	34.6048	42.9493
ARAP1	0.970418	0.0150683	0.0861452	38.0841	21.8327	16.7301	19.9194	38.9927	9.24439	51.7662	52.4808	32.0445	15.2027	64.3934	31.1112
ARAP2	1.26236	0.000105735	0.00208039	2.55054	1.322	2.30331	1.68103	1.11854	2.22993	6.25241	4.13311	2.16887	4.86626	4.41975	2.48462
ARAP3	1.26917	0.0138975	0.0814042	2.18485	1.91157	1.65112	1.12845	0.558422	1.09625	0.909206	5.25265	5.2824	1.61934	4.4561	0.850562
ARC	1.31069	0.0694859	0.230622	6.06622	0.356568	1.87184	1.9833	0.659554	1.57501	16.9516	1.96972	3.00976	2.41294	1.40816	0.774913
ARCN1	-0.454218	0.0306375	0.137409	27.3198	36.8801	38.0114	35.1656	29.4763	47.4765	24.4145	19.3686	19.2189	31.7591	19.4419	31.3625
AREG	-0.193237	0.721055	0.856454	350.261	179.418	415.888	1129.99	220.082	241.491	122.087	284.128	947.635	199.019	173.945	246.613
AREL1	-0.256754	0.183964	0.405652	10.3029	10.7216	9.45889	11.8182	9.46111	14.1343	6.06483	10.1406	7.11341	11.1735	7.11722	9.39917
ARF1	0.126968	0.487009	0.697424	310.71	331.776	295.703	282.241	285.871	204.386	286.163	246.55	306.683	227.363	263.664	372.223
ARF3	-0.251024	0.15317	0.365504	80.5896	113.891	86.6466	86.1622	77.0491	77.9049	60.6249	69.6202	66.8862	62.5949	55.989	88.7284
ARF4	-0.20033	0.303655	0.535505	152.191	99.6072	160.129	185.212	180.23	161.784	125.078	87.0577	134.862	156.709	94.0388	148.247
ARF5	0.48231	0.106339	0.29564	97.8077	108.357	87.0959	121.768	138.01	41.5465	153.992	115.168	159.024	72.4674	116.044	122.053
ARF6	0.286139	0.215574	0.445309	54.0165	57.78	53.2481	56.614	63.4842	72.8458	80.0912	74.2078	49.6302	38.6495	72.0517	81.1382
ARFGAP1	0.160112	0.525608	0.727499	36.2472	25.6573	22.6981	31.6966	45.1418	15.8657	28.8062	31.795	26.813	20.5122	26.4326	44.0912
ARFGAP2	0.290435	0.214371	0.444049	26.4552	34.2385	20.6532	25.9633	37.1844	17.6861	31.1401	30.2572	27.3523	19.9937	30.5744	40.2605
ARFGAP3	-0.417143	0.0792654	0.248369	59.5361	45.0157	60.0949	61.5487	39.9776	77.3963	31.6627	32.8847	34.352	61.262	27.3045	52.9387
ARFGEF1	-0.416424	0.15205	0.363818	9.36863	9.51503	11.9946	10.8484	7.63075	17.305	5.63498	6.67341	5.74767	14.8459	7.4215	6.32372
ARFGEF2	-0.316282	0.29074	0.523969	8.43634	7.49304	8.97532	7.86996	6.64627	15.8955	6.02179	6.8841	3.94119	12.2371	6.64363	5.62417
ARFGEF3	1.8277	0.0305675	0.137178	0.0665643	0.0847883	0.0505802	0.0741524	0.04216	0.0588018	0.0151824	0.114025	0.0040572	0.515892	0.575517	0.015885
ARFIP1	-0.236139	0.399094	0.62606	5.71222	7.13279	10.0606	9.45394	6.96122	15.7689	7.98059	6.2146	5.88495	8.59087	5.17595	9.65031
ARFIP2	0.0927163	0.690911	0.838461	12.4676	10.525	10.1899	14.7605	22.4165	8.06816	10.069	11.967	13.1804	11.1902	11.6269	17.3624
ARFRP1	0.237529	0.526	0.727602	9.29012	15.9552	5.32853	12.0404	14.5603	3.99856	14.4992	9.9433	10.927	4.8412	9.34607	15.4249
ARG1	1.23036	0.0241642	0.118546	1.34772	0.270222	0.8866	0.28359	0.241857	0.605454	0.508058	1.13213	1.7456	1.24314	2.38999	0.607511
ARG2	-0.343107	0.340097	0.571837	2.30727	1.20794	1.44118	1.99595	1.41085	1.1846	0.717919	0.925223	1.21013	2.56304	0.718942	0.770405
ARGFX	-0.165805	0.957571	1	0.0587213	0	0	0	0	0	0	0	0	0	0	0
ARGLU1	-0.256101	0.400265	0.626828	115.094	59.2714	109.025	83.9903	82.1855	141.511	35.1628	64.1856	66.2345	144.435	60.4626	93.0648
ARHGAP1	0.215973	0.286797	0.519839	30.4634	32.3135	25.1756	25.1849	31.9276	21.7128	39.8867	30.4859	25.4491	23.8683	27.6238	27.0982
ARHGAP10	0.990054	0.00186186	0.0197477	5.10297	2.3738	3.19331	5.11623	3.72641	2.89647	10.0302	8.28654	3.64093	4.82311	8.04811	4.68011
ARHGAP11A	-0.0997449	0.955037	1	0	0	0.0499735	0	0.109968	0	0.054001	0	0	0.0298363	0.0413537	0
ARHGAP12	-0.302207	0.420712	0.644394	10.6815	5.76192	10.6499	7.12871	6.07657	19.8352	5.526	5.3869	5.27948	16.2266	7.46287	5.77789
ARHGAP15	2.51781	1.47619e-07	1.22706e-05	1.4211	0.749967	1.50092	0.431618	0.173224	0.712411	4.39261	4.27954	7.43199	2.22593	4.79695	2.42939
ARHGAP17	-0.368701	0.0769316	0.24388	51.1658	56.3394	58.5396	51.4928	45.016	50.9015	26.0554	31.1045	40.9834	38.8701	27.6121	61.1574
ARHGAP18	-0.222473	0.53381	0.732404	27.8986	29.0589	39.659	33.2408	15.4484	61.9682	20.7923	20.2078	14.0549	49.0008	24.984	40.0225
ARHGAP19	0.181125	0.391261	0.618691	2.45037	1.83133	2.23023	2.03147	3.13664	2.75776	3.3132	2.23802	1.74353	2.53466	2.51381	2.41769
ARHGAP20	-0.96729	0.0394413	0.162284	6.75309	7.91508	9.78666	21.444	4.40151	9.72781	1.95753	5.06386	5.82834	11.5162	1.78431	2.67555
ARHGAP21	-0.306414	0.287552	0.520463	17.1631	9.44687	14.8734	17.359	11.2985	16.2364	9.20983	11.9166	8.35395	20.9146	6.95576	7.09507
ARHGAP22	3.64552	9.45557e-07	4.87472e-05	0.68318	0.163537	0.330194	0.105617	0.64553	0.0322125	10.5555	3.74787	0.260043	0.687002	3.56039	1.97972
ARHGAP23	-0.313208	0.467151	0.683972	0.60324	0.34237	0.377058	0.681763	0.618101	0.269752	0.0943161	0.239748	0.36294	0.416888	0.722269	0.26315
ARHGAP24	-0.136065	0.69446	0.84106	4.38123	2.83761	2.44865	3.26829	1.75705	2.6734	0.920346	1.8388	3.06406	4.49179	1.46833	2.98244
ARHGAP25	1.8275	2.30437e-05	0.000612127	4.25807	3.63281	3.11819	2.93483	0.966866	1.35521	9.82768	9.35999	13.5215	4.00264	10.4719	4.19135
ARHGAP26	1.49413	1.73434e-05	0.000495107	3.80578	1.58684	2.38363	1.6981	2.4649	1.59204	5.92507	8.54464	5.32965	4.0149	7.44818	2.28477
ARHGAP28	-0.951017	0.0462887	0.178691	1.08215	0.205262	0.304466	0.53563	0.403843	0.823924	0.0774828	0.22726	0.242098	0.632276	0.219087	0.207869
ARHGAP29	-0.83898	0.31356	0.545364	0.273964	0.0926952	0.294917	0.429657	0.147493	2.06702	0.0746919	0.134247	0.0177422	1.21971	0.228795	0.150509
ARHGAP30	2.90245	8.68028e-08	8.18431e-06	11.9825	6.62478	7.59179	4.15653	1.71743	1.49233	58.4221	41.1781	26.5667	7.61086	60.6507	27.5593
ARHGAP31	0.164587	0.445514	0.665169	5.87705	9.55039	5.44486	8.69674	7.23011	5.0124	6.9152	8.3052	6.66623	7.74195	6.89685	6.15514
ARHGAP32	-0.418765	0.145151	0.35438	2.28226	1.45032	1.86657	2.55157	1.59453	2.70683	0.944903	1.39621	1.25282	2.77602	1.24543	0.988635
ARHGAP33	-0.545437	0.209749	0.438154	4.60612	2.16156	2.90665	3.25861	12.627	1.07031	2.20685	2.92049	2.57839	3.04829	2.75115	2.43428
ARHGAP35	-0.427204	0.0465696	0.179392	14.2139	17.8505	12.444	11.3804	23.9907	15.7158	7.42603	10.9071	8.46749	13.0004	10.8969	14.5868
ARHGAP39	-0.830157	0.0139968	0.0817743	3.36862	3.45633	2.70988	2.637	6.8352	2.10726	0.754466	1.79796	1.58773	1.70649	1.5708	3.48645
ARHGAP4	2.46536	4.61774e-08	5.30596e-06	21.9843	11.348	14.1512	8.3855	12.318	4.0403	103.632	64.0284	43.2028	16.4438	83.1591	37.791
ARHGAP40	0.0838217	0.96785	1	0.225543	0	0	0.135906	0	0	0.0198758	0	0	0	0.304416	0
ARHGAP42	-0.481293	0.254398	0.487357	7.31976	4.50634	4.0887	10.8462	3.26046	10.805	1.99313	4.03641	7.39863	8.06501	2.0092	3.60959
ARHGAP44	0.150148	0.689842	0.83773	1.02634	0.676715	0.58075	1.02168	0.920917	0.91202	0.293369	1.17902	0.627176	1.84642	0.488392	0.871905
ARHGAP45	2.4629	2.92319e-07	1.99316e-05	21.4251	10.4021	13.6696	7.81409	7.46006	2.72736	96.5715	62.7357	35.5637	15.7531	63.078	33.6281
ARHGAP5	-0.50385	0.138565	0.346377	4.65683	4.48286	5.05731	5.41728	2.84263	9.97118	2.58767	3.34552	2.33954	7.15492	2.90697	3.20439
ARHGAP6	-0.760593	0.0278809	0.129888	14.242	12.5372	13.5964	15.3755	7.79857	10.4017	3.62399	5.53059	8.19413	15.0349	3.9368	4.35873
ARHGAP9	1.60442	0.000148804	0.00273844	18.5612	12.8428	18.6841	10.4763	6.00761	6.95807	34.0493	46.5852	47.9422	10.4591	40.5477	19.0987
ARHGDIA	0.519222	0.123125	0.324041	188.543	214.494	130.744	182.066	251.159	61.7184	276.945	239.134	232.569	102.029	239.02	218.191
ARHGDIB	2.98665	1.2461e-08	2.33383e-06	64.0575	28.6208	60.5131	22.0269	8.40427	10.8822	378.758	245.128	228.965	71.9119	307.919	129.73
ARHGDIG	-0.795578	0.431287	0.652754	0.736585	0.110765	0	0.348735	0.727014	0	0.297508	0.0687504	0.0636026	0.263004	0.182264	0.0830073
ARHGEF1	1.33628	8.27751e-06	0.000274606	46.161	32.771	35.9335	26.3814	33.0942	17.193	90.4811	83.8275	71.6273	39.1702	89.8746	54.1821
ARHGEF10L	2.84409	5.8627e-07	3.40175e-05	2.32014	1.41051	2.6445	1.37455	1.20233	1.03195	26.5197	14.1744	1.54272	1.86064	11.4576	7.76834
ARHGEF11	0.465159	0.0632567	0.217308	13.8759	11.4668	11.2597	13.7475	14.0666	6.97436	18.9672	20.1917	9.82179	11.5937	14.6882	13.0699
ARHGEF12	-0.637972	0.0302606	0.136339	10.6245	8.34781	7.79375	10.3081	8.55322	16.7474	3.46683	5.66661	5.25436	12.1345	5.00759	5.91375
ARHGEF15	-2.43782	0.0480292	0.183013	0.24959	0	0.104486	0.196947	0.313533	0.720813	0.040324	0	0	0.237649	0	0
ARHGEF16	-0.961176	0.238181	0.469759	0.548089	0	0.368755	0.470329	2.85852	0.375932	0.464886	0.326125	0.0354948	0.201816	0.508583	0.509564
ARHGEF17	-0.512663	0.0533746	0.195623	10.7612	8.57222	6.14975	9.73572	11.8746	6.11672	2.92827	6.05334	6.32406	9.31857	4.63745	4.72421
ARHGEF18	0.000153644	0.999606	0.999732	0.387153	0.250789	0.245783	0.244396	0.384795	0.263755	0.269441	0.289084	0.380586	0.202038	0.17686	0.268487
ARHGEF19	0.0559071	0.798228	0.900975	3.15393	3.31417	2.96041	3.91516	2.52625	2.39931	2.05064	2.80018	3.10861	2.69861	2.51259	4.36911
ARHGEF2	1.22795	0.00224628	0.0228583	6.1735	6.82283	3.72317	4.13188	4.39144	2.27695	19.2149	9.84424	6.6152	4.10319	11.3742	5.85063
ARHGEF25	-0.237585	0.47806	0.691235	1.84015	1.96379	1.06499	1.85485	2.6418	1.62287	0.421969	2.12753	1.29165	1.6532	1.29257	1.76599
ARHGEF26	-1.50746	0.579907	1	0.0107515	0.00970066	0.0115738	0.0101806	0	0	0	0	0	0	0	0
ARHGEF28	-0.720155	0.0339557	0.147204	15.7145	12.1678	16.7086	10.5514	24.9412	23.3226	3.30008	8.13709	8.60971	16.9364	6.7739	14.9859
ARHGEF3	0.63006	0.0100489	0.0655447	4.42582	2.81876	4.68257	4.64275	2.38272	4.42347	6.7403	6.40292	4.75453	5.62393	4.78322	4.57681
ARHGEF33	-0.316954	0.409668	0.635371	0.336367	0.433559	0.232774	0.261629	0.362178	0.360814	0.186322	0.269103	0.348536	0.321704	0.0535066	0.276172
ARHGEF35	-2.17626	0.000570837	0.00783498	0.766783	1.68636	0.541688	1.72441	0.490213	1.30099	0.139368	0.214707	0.496577	0.0770026	0.355757	0
ARHGEF37	1.02136	0.110165	0.301796	0.246232	0.105793	0.0504886	0.144335	0.189377	0.0270901	0.0454646	0.105063	0.26729	0.163279	0.591882	0.206132
ARHGEF38	0.0450465	0.979252	1	0.00956355	0	0.030885	0.0090557	0.0102974	0	0	0.0321347	0	0	0	0.0258657
ARHGEF39	0.201638	0.645884	0.808024	0.417297	0.167338	0.449213	0.204886	1.01513	0.410643	0.464441	0.536633	0.320291	0.314555	0.665442	0.397109
ARHGEF4	-1.02595	0.00649766	0.0489259	2.54273	2.41239	2.66255	5.16562	4.87834	7.36116	1.09797	1.31179	1.2934	2.94656	1.15541	3.82408
ARHGEF40	0.489998	0.175902	0.395686	6.49536	7.63643	4.61905	6.91459	15.5771	3.45611	11.1045	13.3266	7.10765	4.78604	11.0316	7.74564
ARHGEF5	-1.35087	0.258346	0.491322	0.212155	0.0911519	0	0.220021	0.152289	0.0116705	0.0195862	0	0	0.0541083	0.164989	0
ARHGEF6	0.140212	0.51374	0.718935	11.2357	8.29135	10.6331	7.51847	16.7771	9.92539	12.4712	10.3332	7.92715	10.6873	12.1514	10.0641
ARHGEF7	-0.121867	0.603758	0.780533	11.7481	5.57017	7.60641	8.30558	8.04915	8.52976	5.3386	7.09949	5.48487	12.2111	5.96226	5.87705
ARHGEF9	-0.0220792	0.912267	0.957955	1.78414	1.50373	1.62158	1.12289	2.20287	1.45629	1.30488	1.21454	0.996295	1.90541	1.56235	1.74812
ARID1A	-0.165228	0.428145	0.650437	12.0297	17.1637	10.2422	12.1526	18.1494	9.99947	9.24631	12.9426	8.23528	13.979	10.2134	10.3095
ARID1B	-0.238672	0.261345	0.49404	8.87946	7.82279	7.68988	7.22804	8.95656	8.04887	4.90537	7.44171	5.33709	10.566	4.71682	4.88157
ARID2	-0.0678703	0.830231	0.918918	3.18236	2.00874	2.80545	2.44914	2.13631	4.34946	1.91694	1.84819	1.83872	5.38686	2.20683	1.84184
ARID3A	1.22981	0.00595867	0.0458377	2.21593	2.30899	0.971053	0.844875	1.50971	0.634295	4.33412	3.56915	2.41801	0.777215	4.33805	2.16128
ARID3B	0.109424	0.757879	0.878402	14.5016	2.84065	6.61693	6.27209	6.54511	3.84165	5.0601	6.76255	9.2925	4.54041	7.14296	5.93477
ARID3C	-0.987357	0.242016	0.474438	0.536691	0.186244	0.177766	0.0781833	0.266711	0.143073	0.0400192	0.0924793	0.128332	0	0.061293	0.334971
ARID4A	0.0557894	0.889212	0.945512	8.02737	2.08366	7.3685	3.14016	2.30755	7.14963	3.16094	4.54205	3.57023	9.15286	5.17042	3.32285
ARID4B	-0.00466746	0.98795	0.993726	6.40157	5.14326	6.23441	5.63051	4.16705	11.203	3.8751	6.2521	5.14235	10.7687	5.61061	4.27303
ARID5A	1.49077	0.00206651	0.0214418	25.9325	4.6497	9.96573	9.30633	8.99702	2.0836	28.5993	34.364	26.0506	10.3306	33.2002	16.1779
ARID5B	-0.0186176	0.970515	0.985641	20.4645	1.27176	16.1234	14.2636	5.18424	14.1066	5.31214	7.75346	11.7524	23.191	7.45151	10.0204
ARIH1	-0.0974943	0.716266	0.854176	5.77921	3.25322	4.90814	4.16467	3.25165	6.12055	4.25307	3.03636	3.15422	6.91006	3.21908	3.09195
ARIH2	0.203072	0.20868	0.437031	17.5158	12.0816	13.1864	16.9785	19.0956	11.4882	14.2313	13.6038	16.4181	14.4669	16.6639	18.4663
ARIH2OS	0.206563	0.542899	0.738168	1.74973	0.756469	0.784816	0.862927	1.68775	0.757981	0.98941	1.1432	0.679887	1.79618	1.02829	1.28168
ARL1	-0.166373	0.435931	0.656788	17.0658	14.3418	17.656	21.5212	13.062	21.6693	12.4034	10.3101	14.0777	16.7049	12.0463	21.4741
ARL10	-1.11952	0.003853	0.0336535	2.32039	4.90446	2.02951	3.00077	2.66039	4.41787	0.432159	1.40174	1.20773	2.87104	0.78151	1.80138
ARL11	2.88637	6.78843e-05	0.00146844	0.402803	0.517195	0.400256	0.161367	0.0333625	0.0178968	4.08485	2.0302	1.30028	0.182547	1.67909	0.838021
ARL13A	0.616301	0.732026	1	0.15858	0	0	0.0500529	0	0	0.102481	0.0592052	0.0547721	0.0566223	0	0
ARL13B	-0.206614	0.403218	0.629858	1.56724	2.23342	2.01822	3.61989	2.20795	2.48728	1.789	1.67335	1.38111	2.4319	2.17462	1.78266
ARL14	1.32549	0.0595214	0.209287	0.13505	0.0406168	0.145379	0.213131	0.339297	0	0.261826	0.352944	0.233226	0.385767	0.53468	0.182629
ARL14EP	-0.67414	0.0484049	0.183877	5.05806	9.01924	11.8446	8.0808	5.62687	18.1383	6.52973	4.00057	5.3404	6.06003	3.95053	7.97465
ARL14EPL	-0.366477	0.817511	1	0.0608689	0	0.0327622	0.0288183	0	0.0703154	0.0295021	0.0681757	0	0.0326007	0	0
ARL15	-0.303511	0.292367	0.525476	2.53935	2.47568	3.39402	2.56588	5.59686	5.96531	2.51112	2.21425	1.96016	3.72415	2.80859	3.54921
ARL16	0.243332	0.223401	0.45336	13.1713	13.5463	13.4613	15.4414	19.0781	9.50962	14.5538	13.04	14.9476	12.4712	13.2695	22.4766
ARL17A	1.72827	0.138837	0.346589	0.207219	0.020774	0	0.0436034	0.0123956	0.132988	0.0557975	0	0	0.431605	0.085459	0.793967
ARL17B	0.323366	0.633671	0.800187	0.166978	0.0645678	0.0256785	0.293635	0.23116	0.192892	0.0462466	0.0801525	0.148302	0.281071	0.141662	0.451612
ARL2	0.779004	0.133196	0.338885	5.7121	6.06647	4.35553	6.2539	14.9276	1.99332	22.2638	14.0618	6.47363	2.48571	6.44879	6.35663
ARL2-SNX15	-0.646696	0.835616	1	0.0487053	0	0	0	0	0	0	0	0	0	0	0
ARL2BP	-0.0167021	0.974591	0.988203	2.02376	2.91167	0.824315	2.5119	7.185	0.410702	1.69666	2.97121	2.35201	1.23038	3.37005	2.03407
ARL3	-0.051657	0.858666	0.931311	5.71302	5.66053	6.68829	6.05536	14.2771	6.37207	5.65552	5.41438	6.06101	5.55152	4.34222	12.4391
ARL4A	0.478323	0.0326822	0.143548	14.3059	5.95144	12.2463	11.3075	12.2122	12.1521	12.6719	11.955	11.8943	22.6467	12.1587	15.7085
ARL4C	1.88123	9.51943e-06	0.000306195	17.4043	10.6216	14.5165	17.8959	6.53316	3.06863	30.1964	69.0973	36.8501	36.882	41.6151	16.646
ARL4D	-0.290895	0.578534	0.763195	3.14385	6.8143	2.1784	5.3379	19.4935	1.62803	7.67139	4.93783	4.75532	2.36121	2.84347	4.78899
ARL5A	0.0952865	0.801347	0.902681	7.30605	6.90776	8.57126	7.4152	5.94712	22.3759	15.1187	7.05607	5.22446	12.0789	8.20027	10.2498
ARL5B	-0.715905	0.0952101	0.278956	17.3395	3.52043	16.9402	14.1115	13.972	30.1392	12.6729	5.81177	9.30211	14.5936	6.29765	4.33498
ARL5C	-1.34382	0.468721	1	1.51023	0	0	0	0.464604	0	0.209137	0.120822	0	0	0.320313	0
ARL6	-0.798186	0.0566373	0.202858	0.649301	1.07603	1.18395	1.39276	1.51239	3.09212	0.436733	0.682718	0.562947	1.27748	0.393469	1.52315
ARL6IP1	-0.418091	0.171511	0.390292	208.689	189.429	285.715	262.939	156.411	358.396	104.962	116.35	185.383	322.645	115.958	181.614
ARL6IP4	0.466395	0.299593	0.531532	31.1651	42.305	17.4614	37.6173	61.8834	7.69667	66.336	38.742	48.1323	13.3733	32.6339	40.8395
ARL6IP5	0.655761	0.00532074	0.042519	31.7181	27.3423	29.4283	38.4087	24.0617	41.573	66.3307	42.2953	37.2036	36.5893	41.3281	52.266
ARL6IP6	-0.0480087	0.759676	0.879306	6.62469	8.75033	7.82438	7.86571	8.94424	8.94826	7.40816	7.23384	6.86435	6.56233	6.6906	8.48119
ARL8A	0.783165	0.0675458	0.226365	19.309	25.6496	10.0261	18.2529	33.7892	5.77323	46.9668	30.7138	22.5631	9.38573	31.7511	29.4909
ARL8B	0.0711625	0.843712	0.924709	28.8932	25.807	34.7745	20.4779	17.0262	67.0009	39.3541	27.3695	15.7222	40.0002	37.3155	28.8523
ARL9	0.440795	0.467168	0.683972	0.18677	0.0561719	0.111697	0.0982513	0.111723	0.0239729	0.120699	0.0929735	0.107515	0.111147	0.154051	0.140317
ARMC1	-0.313896	0.256761	0.489728	5.82133	6.65184	8.24547	8.70348	8.20617	16.7898	6.81243	5.70511	5.19856	8.57405	6.02719	8.23475
ARMC10	-0.16895	0.562144	0.751428	3.95713	7.02105	3.14129	5.00297	5.47474	3.60082	3.53589	5.79398	3.93994	2.4154	3.70882	3.25858
ARMC12	-0.262989	0.439011	0.659341	7.45955	2.609	4.78196	5.07932	6.22703	1.88805	2.11244	4.59995	3.99498	4.30948	2.11545	3.96703
ARMC2	0.531493	0.0371732	0.156565	0.732822	0.872218	1.22527	1.01872	0.805844	1.13474	1.67769	1.1526	0.904737	1.21923	1.11115	1.60247
ARMC3	0.415093	0.760946	1	0.0563225	0.0127044	0	0.0133329	0.0151611	0	0.0272986	0.0315418	0	0.0150828	0.0418102	0
ARMC4	0.420662	0.622175	0.793116	0.0326157	0.0294279	0.0702204	0.0308837	0.0877961	0.113032	0.0158082	0.182654	0.0506934	0.139749	0.0484236	0
ARMC5	0.533371	0.0984881	0.284282	9.18131	5.95846	7.19235	7.36352	12.5062	3.8719	18.7116	8.16481	7.4503	7.27539	8.19517	9.05018
ARMC6	0.146678	0.544278	0.739169	9.34978	10.0269	8.85091	10.5036	14.9022	5.94518	13.1379	9.02532	9.09314	7.00629	10.1675	10.5365
ARMC7	-0.203954	0.482834	0.694403	2.90948	4.31934	2.2435	3.18484	5.06571	2.14533	3.54044	3.07385	2.69402	2.0114	1.68496	2.45558
ARMC8	-0.122175	0.625981	0.795638	8.51033	8.60186	10.2628	10.4768	6.92197	14.0444	7.49503	5.94643	7.72159	13.9786	7.32391	7.68815
ARMC9	-0.639595	0.00605887	0.0463648	1.0565	0.901245	0.858147	1.07315	1.31338	0.743373	0.409654	0.516359	0.587168	0.607002	0.427788	0.961133
ARMCX1	-0.432369	0.105444	0.294579	7.21003	11.3905	7.61502	6.20885	10.4878	9.68048	5.69682	4.5101	4.51071	5.7997	4.44339	11.4059
ARMCX2	-0.551837	0.061615	0.213703	6.36394	8.48962	6.47242	4.45481	10.2154	9.22332	2.49787	4.24174	3.80277	6.9842	3.27505	8.13082
ARMCX3	-0.584073	0.0593795	0.209011	34.6597	54.0934	47.3766	42.2687	30.2384	57.446	12.4971	19.8823	28.8611	36.946	20.1418	50.1251
ARMCX4	-0.768961	0.00470481	0.0389355	1.8439	1.15396	0.996687	0.958435	2.13747	1.39587	0.676935	0.50972	0.69107	1.01699	0.489271	1.17779
ARMCX5	0.180836	0.469156	0.68537	1.74363	1.20934	1.65992	1.72966	1.5326	1.98683	2.56407	1.42153	1.03241	1.82962	1.62015	1.66819
ARMCX6	0.37196	0.276005	0.509135	3.91557	6.27763	6.12802	4.24953	6.25918	1.8093	5.81021	5.70127	3.27698	3.58126	6.12636	9.53108
ARMH1	1.69648	2.21724e-05	0.000598655	2.88374	0.809477	2.82836	1.3653	1.58701	1.70265	9.50436	4.59365	5.57772	2.71145	6.13669	3.33641
ARMH2	1.74162	0.416589	1	0	0	0	0.067762	0	0	0.0693699	0.0801525	0.074151	0	0.106246	0
ARMH3	-0.0609139	0.733884	0.864534	14.6812	12.9535	15.7604	13.1335	10.16	17.0533	12.8686	11.4014	11.2761	13.5975	11.8818	12.5592
ARMH4	-1.10715	0.00682232	0.0504968	0.690588	0.372236	0.241366	0.441606	0.724267	0.269375	0.121715	0.180815	0.213742	0.403496	0.0932088	0.133412
ARMS2	-0.646696	0.835616	1	0.142424	0	0	0	0	0	0	0	0	0	0	0
ARMT1	0.812846	0.0340058	0.147378	4.02506	5.66942	6.71601	5.56876	3.56345	10.8494	15.5853	5.96088	4.24018	8.38357	14.0434	10.4024
ARNT	-0.127816	0.481221	0.693213	13.8352	16.2151	14.7538	18.3563	13.463	17.262	13.537	13.3973	11.1731	18.102	11.3201	11.3468
ARNT2	-0.897083	0.0508065	0.18851	1.38553	0.510718	0.600239	0.607981	1.25534	0.302545	0.163791	0.416351	0.236358	0.742076	0.539352	0.148522
ARNTL	-0.235765	0.443983	0.663884	12.3162	12.9529	15.7026	9.22038	7.3144	17.451	6.15597	8.34142	6.48056	12.4919	8.25702	18.7111
ARNTL2	-0.036583	0.916049	0.959634	0.791278	0.425326	0.724934	1.03621	1.24174	0.583456	1.07712	0.848551	0.776292	0.459868	0.549901	0.38704
ARPC1A	-0.570796	0.0719344	0.235162	21.0301	15.9522	27.7673	21.3584	26.7719	33.3665	14.4686	12.6736	22.4466	23.1649	6.35509	10.671
ARPC1B	0.785083	0.188814	0.412205	0.296651	0.437985	0.406433	0.485189	1.27766	0.249229	2.1698	0.936374	0.223551	0.375542	0.600587	0.364694
ARPC2	0.915097	0.00188027	0.0198859	163.517	124.112	157.842	177.91	128.395	93.0982	421.059	231.899	201.068	147.637	231.965	184.325
ARPC3	0.679162	0.00474321	0.0391414	169.814	128.907	224.854	178.802	122.845	191.324	354.84	205.255	228.578	202.085	233.781	252.248
ARPC4	0.977968	0.0189261	0.101052	25.7411	30.539	17.7538	35.7447	35.5623	8.74147	75.6935	45.9751	61.4088	14.6411	36.0405	32.1276
ARPC5	0.564518	0.0210308	0.107973	27.378	25.1299	33.0705	35.017	25.5333	29.6404	63.6881	35.9207	34.3552	31.7627	36.579	31.4705
ARPC5L	0.126232	0.635445	0.801334	17.7984	14.1092	11.6559	19.4275	18.864	9.58245	13.289	11.3989	23.089	10.0553	13.1779	18.5387
ARPIN	0.16361	0.554598	0.746894	2.19497	2.34458	1.52441	1.89068	3.11054	1.87308	3.26709	2.83118	1.18854	1.78994	1.82914	2.11609
ARPP19	-0.303373	0.285446	0.51847	19.5304	14.7638	20.2746	20.7768	13.2575	34.7446	14.4131	12.6208	12.3709	26.6873	13.1492	13.6419
ARPP21	-1.75765	0.56787	1	0.00790817	0	0	0.0299529	0	0	0	0	0	0	0	0
ARR3	-0.260727	0.684467	0.834016	0.395462	0.463854	0.340566	0.674032	0.127742	0.319785	0.0766695	0.39864	0.0819537	0.508332	0.117426	0.695222
ARRB1	1.64963	3.34479e-05	0.000831757	5.0813	4.66343	5.56391	4.51385	9.58872	5.10337	27.5226	20.3399	6.51355	5.53649	21.7507	13.6485
ARRB2	2.64359	2.98925e-07	2.01959e-05	45.0082	15.6189	26.2451	11.5544	8.26381	5.92929	159.521	124.495	96.7097	24.3263	146.154	65.6122
ARRDC1	0.444115	0.176053	0.395879	34.0474	28.8639	20.8364	26.2228	49.1173	12.2195	41.478	36.9004	38.7043	16.0912	37.6802	34.5195
ARRDC2	1.61551	2.37566e-05	0.000627684	11.8877	6.33554	8.85773	7.82892	7.39028	4.50136	34.0912	23.0847	20.8438	7.01313	28.2212	12.331
ARRDC3	0.0680757	0.838527	0.922099	24.5636	25.6391	28.1043	28.0138	15.1862	52.9755	18.9437	35.0991	13.98	44.7869	27.5065	31.7127
ARRDC4	-0.356453	0.265341	0.498182	9.42725	15.166	13.3668	9.60394	7.17785	12.4437	5.86581	7.83506	3.33516	11.1403	12.1911	8.55061
ARRDC5	1.61614	0.0590986	0.208444	0.213376	0.0320868	0.30626	0.0336742	0.0382915	0	0.586044	0.119495	0.294793	0.266657	0.316793	0.0961831
ARSA	0.373188	0.233518	0.465337	49.4471	47.3562	31.5827	53.975	54.0059	18.0779	60.3215	52.1062	57.7397	23.4562	45.8777	54.0779
ARSB	0.402382	0.139165	0.346754	3.24793	2.85901	4.02222	3.18798	3.39765	3.08853	5.40098	5.11661	1.64851	3.4579	4.22425	3.87442
ARSD	-0.229349	0.234787	0.466551	17.6821	23.5641	12.2521	22.0355	21.0328	20.5437	13.1891	14.3034	17.3039	15.2638	12.9417	18.4147
ARSE	-0.620907	0.0582793	0.206638	3.75535	3.97929	4.20709	3.45256	2.6565	2.04297	1.26987	1.14935	1.6515	2.08148	1.71802	4.45835
ARSF	0.550871	0.722484	1	0.15858	0	0	0.100106	0	0	0.0768608	0	0.109544	0.113245	0	0.0357414
ARSG	0.690484	0.000851789	0.0107995	1.54399	1.38194	1.31636	1.82457	1.43637	1.14151	2.33483	2.31038	1.79182	1.68035	2.45736	2.03783
ARSH	0.315089	0.919469	1	0.0310675	0	0	0	0	0	0	0	0	0.0332788	0	0
ARSI	0.0641289	0.94047	0.971499	0.200805	0.0823538	0.0393023	0.0172856	0.078623	0.126528	0.0530872	0.0817852	0	0.117326	0.243924	0.0246863
ARSJ	-1.44248	0.0212733	0.108801	0.200134	0.124144	0.0807904	0.177663	0.121214	0.563535	0.0242504	0.0420297	0.0518436	0.147386	0.0742834	0.101491
ARSK	-0.616746	0.078769	0.247324	3.93517	4.42569	3.41576	6.11412	2.49155	6.16255	1.06111	2.37449	3.71859	4.39337	1.62518	3.0168
ART1	0.223547	0.908712	1	0.0887981	0	0.143384	0	0	0	0.0860778	0.0994575	0.0460053	0	0	0
ART3	2.0968	0.450916	1	0	0.0310444	0	0	0	0	0	0	0	0.184282	0	0.0465292
ART4	-0.646696	0.835616	1	0.0225475	0	0	0	0	0	0	0	0	0	0	0
ART5	-0.591377	0.669111	1	0.137792	0.0621622	0.111248	0	0.0741827	0	0.0667854	0.0771663	0.0713884	0	0	0
ARTN	-0.396849	0.339229	0.571134	3.27491	1.15259	1.15012	1.40755	2.22576	1.10007	0.833047	1.43079	0.721996	0.646867	0.724152	2.85823
ARV1	-0.0742206	0.79742	0.900453	5.14883	5.35424	7.28056	5.24727	6.43659	11.5934	7.86732	4.5451	3.88829	6.30988	5.24737	8.08392
ARVCF	0.497818	0.182327	0.403631	1.57747	0.879851	1.09606	0.74685	1.52866	0.463853	1.68206	1.36528	0.520079	1.33644	2.02265	0.989038
ARX	-0.925757	0.226976	0.457977	0.162035	0.0548242	0.152624	0.709616	0.283512	0.0701932	0.0589017	0.1588	0.0629613	0.0650881	0.300711	0.0273901
AS3MT	-1.51419	0.385943	1	0.0242311	0.0218628	0	0.0458888	0.104362	0	0.0234888	0	0	0	0.0359752	0
ASAH1	1.09978	0.00235959	0.0236856	38.264	25.7645	38.1889	26.283	16.9632	57.9067	111.153	70.8231	42.6426	41.4627	76.7935	50.6992
ASAH2	-0.8977	0.0977171	0.283171	0.0758045	0.0911941	0.0906692	0.111656	0.117898	0.155678	0.0571529	0.0094338	0.0261823	0.117289	0.0625249	0.0455604
ASAH2B	-0.902007	0.0868321	0.262498	0.212081	0.701626	0.619675	0.487703	0.304473	1.17831	0.0783177	0.192294	0.303469	0.486806	0.119951	0.641882
ASAP1	-0.563921	0.101501	0.289144	34.2219	25.5915	31.6203	23.0319	20.7918	71.959	14.811	20.3425	16.612	40.3953	17.7359	21.9037
ASAP2	0.686289	0.146285	0.355461	1.37554	0.680305	0.680046	1.17707	0.724089	0.894557	2.1532	2.75037	0.823508	1.06961	0.832018	0.24802
ASB1	-0.06493	0.752346	0.874791	4.47256	5.86902	3.85529	5.01582	5.51526	3.1943	4.0449	3.66613	3.77135	3.21178	4.71126	4.8206
ASB10	-1.30043	0.66115	1	0.100651	0	0	0	0.0270935	0	0.0243918	0	0	0	0	0
ASB11	-0.750219	0.685392	1	0.212034	0	0.0415002	0.0182522	0.0415099	0	0.149483	0	0	0	0	0
ASB12	-0.0608317	0.93891	1	0.0451913	0.163098	0.194591	0.0855831	0.243295	0.104409	0.131421	0.101232	0.187305	0.0968157	0.134188	0.0611125
ASB13	0.0454426	0.870386	0.936462	7.10069	7.24403	6.5518	4.43473	12.5954	5.73439	8.13845	7.42125	5.61322	4.13827	5.73572	9.51475
ASB14	-0.082749	0.881727	0.942051	0.527905	0.0492733	0.509493	0.56882	0.274407	0.273373	0.476441	0.285443	0.245208	0.467983	0.29729	0.0738506
ASB15	-0.000699666	0.999666	1	0.0835747	0	0.0257048	0.0113052	0	0	0.0115735	0	0	0.0255781	0.0709034	0
ASB16	0.226252	0.546516	0.740967	2.55991	2.65371	1.87622	2.32083	5.24878	0.943785	3.11506	2.65369	2.20103	1.25437	3.35587	3.64592
ASB18	-1.45975	0.637054	1	0.115046	0.0346005	0	0	0	0	0	0	0	0	0	0
ASB3	-0.263033	0.695888	0.841847	0.2895	0.111945	0.155821	0.117483	0.111327	0.143327	0.100226	0.0463217	0.25712	0.221504	0.0307009	0.0279638
ASB4	-2.53268	0.347882	1	0.067374	0	0	0.0127593	0	0.031132	0	0	0	0	0	0
ASB5	0.343714	0.760313	1	0.0717826	0.0161917	0.0193182	0.0169927	0.0966135	0.0621921	0.156563	0	0.0557846	0	0	0.097072
ASB6	0.116227	0.612212	0.785969	4.76397	6.94787	4.24648	5.10769	6.16087	3.74167	4.70355	4.77121	4.87102	3.49654	5.5386	7.26043
ASB7	-0.474097	0.121582	0.320779	2.66836	3.57053	4.0774	2.34466	2.78789	6.36086	1.64403	2.19085	1.64019	3.77875	2.46763	3.02742
ASB8	-0.0265905	0.868022	0.935623	5.8548	6.3023	5.00617	5.15793	5.86518	6.35677	4.36434	4.85596	4.33878	5.31889	5.83165	6.43922
ASB9	0.30929	0.661511	0.818239	0.254744	0.127692	0.274228	0.160811	0.7924	0.0653954	0.493881	0.697459	0.205302	0.151598	0.0420236	0.191385
ASCC1	-0.294523	0.221091	0.450773	9.43121	8.134	12.0001	12.4927	11.5549	16.843	6.68866	6.11664	8.47899	11.811	7.07834	13.2228
ASCC2	0.808785	0.0048155	0.0395614	21.2613	22.3896	17.584	20.1323	27.2627	13.505	30.0049	27.9295	37.9309	15.3777	47.7838	31.2092
ASCC3	-0.381926	0.197928	0.424426	9.30755	11.4096	11.6728	17.074	8.09239	14.892	4.95787	7.59213	9.47451	16.1286	5.82999	7.98263
ASCL1	0.795983	0.79841	1	0	0.0212614	0	0	0	0	0.0456853	0	0	0	0	0
ASCL2	3.09051	1.03565e-06	5.14213e-05	0.534707	0.368929	0.677179	0.327614	0.0677338	0.0363347	4.1771	2.32512	1.40142	0.437997	4.52969	2.50954
ASCL3	-1.12348	0.718107	1	0.184049	0	0	0	0	0.106306	0	0	0	0	0	0
ASCL4	2.15197	0.358281	1	0.025775	0	0	0	0	0	0.0999417	0.0288691	0	0.0276096	0	0
ASCL5	-1.78074	0.52241	1	0.172512	0.0259418	0	0	0	0	0	0	0	0	0	0.0388815
ASF1A	-0.0722335	0.759072	0.878958	4.0199	3.80502	5.73441	4.57706	6.74482	7.40723	4.73348	3.86714	3.44981	4.59662	4.72333	6.80351
ASF1B	-0.0424075	0.957325	0.97957	1.16301	0.684351	0.952577	0.742147	14.0742	0.467305	6.5192	3.14327	1.59804	0.622894	1.72669	0.649612
ASGR1	2.14977	0.000323283	0.00507242	2.69797	1.01797	1.00331	0.673512	1.34686	0.453335	12.0542	4.45034	1.04199	0.683091	5.24369	4.27867
ASGR2	2.53656	7.66866e-05	0.00160262	0.973355	0.236444	1.5717	0.177244	0.120928	0.12974	4.02818	2.09653	1.93955	0.962433	4.89115	2.7338
ASH1L	-0.807282	0.023195	0.115359	9.02916	9.97489	8.23276	7.22349	6.16177	18.3811	3.17723	4.60369	3.62064	11.698	4.17309	4.65367
ASH2L	0.104054	0.612919	0.786262	10.6598	11.8966	9.07413	11.9261	17.3756	8.05153	12.9722	9.75356	9.09122	9.99558	10.908	14.3266
ASIC1	-0.68582	0.159892	0.374923	1.15471	0.709347	0.317369	0.616489	0.701021	0.411528	0.130986	0.440281	0.5346	0.605292	0.401235	0.0664479
ASIC2	-0.784443	0.582666	1	0.0244754	0.0220833	0	0.0115879	0.0395304	0.0282739	0	0	0.0253609	0.0393263	0	0
ASIC3	-0.420451	0.158597	0.372682	22.9025	10.9572	18.9585	12.7398	17.9321	13.1557	5.03124	11.683	6.31784	17.3807	9.65095	17.1381
ASIC4	-1.64562	0.332495	1	0.127512	0.0766993	0.0228773	0	0.0228827	0	0.0412018	0	0.0220208	0	0	0
ASIP	-1.01233	0.133109	0.33887	1.4226	0.675555	1.209	0.992566	0.72557	0.25948	0.435479	0.58703	0.0775821	0.481217	0.778138	0
ASL	-0.0248539	0.931619	0.967027	12.7017	13.6161	7.41868	13.6705	13.7576	4.96844	8.41155	10.7895	10.4247	6.89716	7.46843	15.2038
ASNA1	0.430237	0.195151	0.420943	47.1804	62.7394	36.6706	56.5292	67.123	15.8392	69.3868	57.7563	58.1528	30.5147	55.3804	74.9735
ASNS	-0.19541	0.532327	0.731456	9.91516	3.71346	4.88363	7.55077	6.62214	9.04969	2.40285	5.78842	4.96731	9.69407	4.58288	6.22982
ASNSD1	-0.0792374	0.754091	0.875994	8.74359	8.60812	12.4404	10.1216	9.86886	19.3616	8.43029	9.08429	10.0558	13.8606	7.48256	11.7923
ASPA	-1.61533	0.126903	0.329603	0.0314703	0.0189296	0.0338773	0.0794645	0.0112951	0.133299	0.0101688	0	0	0.0112368	0.0622975	0.0141858
ASPDH	1.58383	0.0504222	0.187921	0.463417	0.16725	0.349203	0.175524	0.199591	0.107067	2.06642	0.415237	0	0.397122	0.688023	0.250673
ASPG	-1.83002	0.0118174	0.072874	4.95937	1.48433	1.20217	1.22801	26.3893	0.568742	0.651856	1.34496	1.96593	0.604555	1.35494	2.69562
ASPH	-0.157955	0.454418	0.672148	3.88436	3.69925	3.28676	4.37618	3.41484	5.03755	2.72037	3.41586	2.2881	4.30612	3.96514	2.76515
ASPHD1	-0.219789	0.630204	0.797713	4.72065	4.58689	1.62875	7.59322	3.61667	1.11862	1.67201	3.86381	3.69992	1.29658	2.51591	5.15611
ASPHD2	1.05777	0.000508357	0.00717031	1.09319	1.06463	1.1768	0.969419	0.952874	1.08244	2.85952	2.39054	1.22264	0.98513	1.98371	2.53428
ASPM	-0.896875	0.122187	0.322031	0.620665	0.183449	0.305269	0.273588	2.02216	0.741713	0.591278	0.29365	0.0609854	0.578871	0.198596	0.238775
ASPN	0.0428932	0.9736	0.987481	0.117918	0.106393	0.0253874	0.0446626	0	0.29968	0.0914446	0	0.0244368	0.479983	0	0
ASPRV1	1.20674	0.0130553	0.0781419	1.01679	0.917414	0.576085	0.506737	0.460976	0.463656	0.726265	3.32664	1.49719	0.458596	1.31097	0.868431
ASPSCR1	0.281801	0.433132	0.654074	13.4082	16.1161	13.4444	13.321	29.6354	5.25378	19.896	16.6541	16.3594	7.47157	14.519	23.9636
ASRGL1	1.56441	0.000691765	0.00913871	1.30171	1.21966	1.13179	1.49333	2.29107	1.47481	8.63871	3.28043	0.752217	2.03792	5.05453	3.52062
ASS1	-0.889216	0.0204858	0.106167	8.59126	6.25208	6.2161	10.5356	13.4057	15.5865	1.77484	3.62818	5.72067	4.22422	9.70232	4.30438
ASTE1	-0.467641	0.0322789	0.142227	1.829	1.86132	2.49545	2.19505	2.40444	2.28483	1.17511	1.02428	1.65276	1.61747	1.16828	2.04197
ASTL	2.10894	0.00306158	0.0285904	4.58461	0.0405541	1.25801	1.23425	0.38717	0.57115	12.4175	2.56748	3.35327	4.42947	5.53874	1.76269
ASTN1	-0.905256	0.0196869	0.103303	4.80558	4.1167	4.29051	4.27004	9.62934	3.33258	1.25842	2.45739	2.46218	5.30214	0.687548	2.84379
ASTN2	-1.02719	0.0188106	0.100771	1.3942	0.281725	0.508095	0.563822	1.55592	0.343925	0.140781	0.390391	0.428878	0.443365	0.301866	0.314232
ASXL1	-0.27233	0.146607	0.355664	20.0503	12.5391	13.7208	12.4372	17.8381	15.1985	7.96212	12.5511	9.9243	16.9997	9.9082	12.2976
ASXL2	-0.328782	0.254961	0.488085	2.65107	3.11889	3.17362	2.99616	2.5298	5.93782	2.24699	2.95923	1.66031	3.94385	2.30545	1.95383
ASXL3	-3.48073	0.00705925	1	0.0148816	0.0044757	0.0320396	0.0234856	0.0106824	0.0229215	0	0	0.00513999	0	0	0
ATAD1	-0.544355	0.122478	0.322511	7.75897	6.67949	10.6129	9.44768	5.58234	22.2433	6.08372	4.33189	5.24913	10.6496	5.56601	8.29453
ATAD2	-0.3988	1	1	13.7012	13.2494	13.4335	15.7221	17.3638	18.0335	5.3311	7.02596	7.25177	31.7154	7.98078	5.96518
ATAD2B	-0.119029	0.659657	0.81717	1.80441	1.79021	1.80312	2.17148	1.432	2.34189	1.93032	1.68284	1.19183	2.6413	1.08866	1.05965
ATAD3A	0.0730269	0.823854	0.916136	13.6316	17.219	10.2383	15.9031	21.8931	5.28911	14.4244	12.4008	12.0761	6.93308	13.5335	20.4323
ATAD3B	-0.0218119	0.933406	0.96788	19.9407	16.1024	12.6285	19.4	25.9034	7.97167	15.0394	18.9229	12.7474	11.4447	13.6722	18.3098
ATAD3C	2.078	0.0195854	0.102966	0.0905699	0	0.0487485	0.0142934	0.0325066	0	0.0438977	0.253605	0.0938464	0.080847	0.179289	0.0408261
ATAD5	-0.571589	0.183386	0.405284	0.780193	0.482045	0.639027	0.449682	1.0866	1.53804	0.748072	0.446422	0.272401	0.990152	0.365126	0.217893
ATCAY	-0.638461	0.780383	1	0.0907699	0	0	0	0	0	0.0109986	0.0254165	0.0117567	0	0	0
ATE1	-0.14914	0.58715	0.767987	4.4687	3.07876	4.57166	3.9213	4.45898	9.04303	4.37277	3.52607	3.15259	5.57891	3.90545	3.94298
ATF1	-0.0752373	0.760745	0.880061	6.97096	7.34995	8.53917	9.15511	7.44836	13.5756	9.06166	4.93594	6.44825	8.38264	7.41522	10.1492
ATF2	-0.326869	0.279292	0.512579	10.4386	8.86175	12.8442	11.1111	8.95452	21.6942	7.83434	7.37987	6.53323	17.0764	8.18864	7.94247
ATF3	0.205694	0.646135	0.80818	53.7053	8.10021	50.8427	96.4455	77.6293	22.97	52.6165	46.5221	73.7773	72.5555	39.0663	31.4847
ATF4	0.431314	0.0816064	0.252657	211.133	127.068	112.942	127.737	168.879	70.7716	129.69	133.862	175.939	147.407	168.806	244.249
ATF5	0.946857	0.00941646	0.0626184	11.4693	11.4709	9.76521	8.97527	13.6404	4.59937	33.0031	17.0775	11.7202	7.05155	14.6436	19.2423
ATF6	0.108297	0.61171	0.785597	8.89782	7.11667	9.2521	9.74247	6.89468	13.3937	10.2674	9.10424	7.3194	10.0556	9.06841	8.70129
ATF7	-0.376403	0.0724366	0.236281	4.5187	5.4003	4.95817	5.92269	4.55815	5.90681	3.20451	3.93347	2.95716	5.99521	2.95422	3.21614
ATF7IP	-0.22492	0.493716	0.702424	4.75973	5.04667	6.53063	4.17087	4.37794	10.4128	3.33662	4.2468	3.28237	9.57484	4.30386	3.5565
ATF7IP2	0.288348	0.323206	0.554904	2.97202	1.04439	2.42475	4.17686	3.28429	2.54784	2.12282	2.83823	4.05202	3.25058	2.83327	2.96143
ATG10	0.253419	0.332367	0.563957	1.22123	0.580557	0.975376	1.18125	0.791795	0.773644	1.32384	0.838349	0.734757	1.0831	0.779842	1.22529
ATG101	0.0697733	0.845656	0.925977	42.7475	34.2596	32.3775	68.6891	55.0938	16.3203	40.3	32.6901	64.5953	18.4722	33.6562	42.1515
ATG12	-0.244922	0.425247	0.648121	6.07655	5.10662	7.20701	6.18669	3.82148	12.6415	6.09891	3.8246	5.34914	7.4019	3.83222	5.59944
ATG13	0.0280112	0.872456	0.937531	24.6765	20.7804	17.1726	23.4016	28.9453	14.0227	18.0008	18.7887	21.6435	19.9048	18.4663	21.9097
ATG14	-0.0519864	0.818152	0.912098	6.76858	3.67974	4.78698	4.7458	5.03941	6.44254	3.69144	4.71926	3.3858	7.72406	3.82997	4.60152
ATG16L2	1.46412	0.00065107	0.00870998	24.2112	11.8777	12.1956	10.0926	16.2837	5.50403	25.4367	46.3291	56.4093	10.9636	37.0461	16.3705
ATG2A	0.543186	0.0927901	0.274258	22.6244	10.806	9.04548	7.99131	11.1788	8.87063	10.4727	22.7539	19.6639	11.818	16.7745	9.93813
ATG2B	-0.507902	0.207341	0.435316	5.95116	4.47843	5.79685	3.87366	3.35059	10.2728	1.76614	2.74155	2.47011	9.57124	3.25486	2.6826
ATG3	0.584895	0.00653347	0.0490707	16.9345	15.0903	20.9159	17.2978	19.362	18.7044	32.6468	20.3328	19.817	17.0788	26.5562	30.7059
ATG4A	0.171727	0.412813	0.638109	3.42212	3.92767	4.17142	4.88443	3.57634	5.11593	4.75641	3.5229	3.44163	4.93252	3.43696	6.02289
ATG4B	0.0115062	0.962186	0.981219	26.8444	23.4933	21.7332	41.4824	38.6192	15.9709	22.364	23.6693	32.8099	22.8755	21.3155	29.4127
ATG4C	0.149721	0.661755	0.81833	2.89473	2.98748	4.24733	3.96133	2.47641	6.55054	5.93884	3.35326	1.78735	3.37687	3.50294	5.7646
ATG4D	-0.0342472	0.892915	0.946824	12.4035	16.3149	8.9765	9.33927	17.1849	7.66485	8.54684	11.5156	10.7773	7.65165	11.9365	13.1357
ATG5	0.00970809	0.96642	0.983616	6.64369	5.65213	8.81135	7.58847	5.59896	11.7312	6.53505	6.05711	6.60512	7.87672	6.33965	9.46413
ATG7	0.594976	0.0486311	0.184263	5.21551	4.32421	4.53957	5.57256	3.61733	4.70867	10.0545	7.47301	4.39394	3.00727	7.01084	5.97278
ATG9A	-0.172785	0.310038	0.541916	7.66541	8.30194	6.52389	6.61637	8.43239	6.36156	3.83601	6.16797	6.32263	6.59549	6.10116	6.58633
ATG9B	-0.491106	0.276985	0.510243	1.18972	0.351123	0.873754	1.03178	0.694378	0.385332	0.431129	0.709852	0.195858	1.06001	0.313649	0.225541
ATIC	-0.0958192	0.662539	0.818753	20.3389	21.0934	24.0101	30.2083	29.9705	24.2082	25.8521	16.6374	26.3315	16.6949	14.9965	26.361
ATL1	-0.546527	0.135862	0.342787	0.623637	0.527516	0.52448	1.16259	0.587555	1.32828	0.510074	0.392905	0.504842	0.772404	0.347211	0.448029
ATL2	-0.167745	0.624766	0.794594	6.51597	5.1034	5.35817	4.11331	5.84664	13.4514	3.96234	4.03764	3.04764	7.23827	5.73279	9.81105
ATL3	-0.182184	0.397725	0.624617	11.7934	15.0602	13.9395	15.098	11.6317	18.9642	13.9777	10.7698	9.73531	15.9174	8.41616	11.5359
ATM	0.0314976	0.923872	0.963191	3.17059	2.99282	4.15669	3.25844	2.44387	6.75162	3.44993	3.33369	2.46397	6.43107	3.79985	2.07923
ATMIN	-0.287986	0.264355	0.497099	8.44085	8.28115	9.97418	7.62515	7.27085	15.2427	5.72759	5.9876	6.19272	11.9412	6.62606	6.80941
ATN1	-0.357846	0.0848594	0.258829	64.1123	50.2529	45.7222	56.6673	82.2768	34.0643	30.5379	39.828	38.8792	55.1324	29.8971	41.9427
ATOH1	-1.79803	0.354507	1	0	0.261365	0.0283485	0	0.0283551	0.0304213	0	0	0	0	0	0.106836
ATOH7	-0.475098	0.643298	0.806838	0.590387	0	0.0423695	0.0372691	0.0847588	0.318272	0.190767	0.0881678	0.0815661	0.168643	0	0.159677
ATOH8	0.844007	0.143282	0.351401	1.3858	0.388042	0.720177	0.520361	1.13197	0.607228	3.31206	0.695795	0.0990302	1.2285	1.02873	1.16319
ATOX1	0.384575	0.296063	0.528525	5.21707	6.67617	3.26687	6.75891	7.93045	2.35029	8.3406	6.40347	9.72809	2.86116	4.47188	5.3182
ATP10A	2.1679	4.28703e-05	0.00101566	1.11377	0.295561	0.60829	0.201619	0.141086	0.132446	2.8817	1.61436	0.814629	1.20181	2.37094	1.02994
ATP10B	-0.521838	0.718197	1	0.028706	0	0.0309015	0.0271816	0	0	0.0278266	0.00803796	0	0.00768729	0	0.00970481
ATP10D	-0.251001	0.26525	0.498177	7.24483	5.05079	5.65955	10.5263	8.50837	6.44839	4.42864	5.80874	6.85057	7.15831	3.89104	4.92538
ATP11A	-0.56103	0.0213409	0.109081	17.6175	18.9098	16.2253	16.7318	38.569	28.032	12.998	16.1895	10.8003	17.5472	13.6102	12.2634
ATP11B	-0.224209	0.431405	0.652866	8.78564	8.2994	8.27539	11.2765	5.18276	14.3689	5.84376	7.35403	6.30302	11.9139	7.632	5.45593
ATP11C	-0.380351	0.20267	0.429457	4.3041	4.9532	4.78191	5.13673	3.71625	8.55572	3.73928	3.27449	2.40661	7.02007	3.15892	2.91023
ATP12A	-0.492376	0.873568	1	0.0524553	0	0	0	0	0	0	0	0	0.0280944	0	0
ATP13A1	0.0711559	0.687316	0.836104	37.6115	43.933	32.5093	36.6169	41.8304	25.7556	35.3606	34.7434	31.0294	29.3298	32.3708	46.2842
ATP13A2	1.10846	0.0111323	0.0701805	7.32216	10.7468	6.11365	7.17474	12.6724	4.45013	34.7479	17.4968	6.26629	5.27946	15.2026	13.196
ATP13A3	-0.274697	0.472894	0.68815	14.0397	8.74455	12.1739	13.7286	5.2298	23.4261	7.19264	8.52373	6.97519	19.5525	11.6642	5.52401
ATP13A4	1.88575	0.0787626	0.247324	0.0570423	0	0	0	0.0368516	0.013179	0.0331769	0.0255559	0.0591059	0.0122205	0.15244	0.0617109
ATP13A5	-0.196655	0.939202	1	0.0144653	0	0.0311432	0	0	0	0	0	0.0149886	0.0154948	0	0
ATP1A1	-0.264759	0.202917	0.429861	587.77	695.956	471.931	754.856	519.682	549.5	325.252	437.01	561.253	546.621	316.254	561.664
ATP1A2	-1.08772	0.1908	0.414976	0.29013	0.00969529	0.0578369	0.0712245	0.0809907	0.0620659	0.0208327	0	0.0445371	0.103593	0.0319072	0.0435938
ATP1A3	3.15064	0.12269	1	0	0	0	0.014627	0	0	0	0	0.0320121	0.0992804	0.0688023	0
ATP1A4	-0.330283	0.540055	0.736397	0.236135	0.559271	0.190646	0.852459	0.1748	0.238684	0.100144	0.181831	0.244678	0.221325	0.547786	0.379201
ATP1B1	0.205521	0.511302	0.717298	20.5657	11.0362	22.6486	13.4786	47.1397	18.5333	25.4258	23.7339	14.4594	31.8102	18.9275	23.7924
ATP1B2	0.0728079	0.900163	0.950733	0.18475	0.350054	0.357984	0.0349878	0.159141	0.213422	0.071636	0.206927	0.248863	0.23748	0.109717	0.424725
ATP1B3	0.392712	0.182295	0.403631	77.2292	43.7936	66.2732	58.4477	48.1754	96.1259	126.186	67.6219	44.061	64.7751	69.1971	94.868
ATP2A1	-0.295135	0.479319	0.692003	1.90937	0.459399	0.805031	1.74771	3.03242	1.06608	1.40358	1.55046	0.840837	0.903327	0.472464	1.33406
ATP2A2	-0.383583	0.0731743	0.237484	74.2458	55.4982	72.3778	66.0109	74.6305	100.124	48.5555	48.4006	35.457	83.9127	46.2258	50.5977
ATP2A3	1.77868	0.000227403	0.00385413	9.98292	3.69112	6.65072	4.1109	1.25854	2.42493	6.83293	17.1794	22.8879	9.92691	22.2055	6.72579
ATP2B1	0.11441	0.733145	0.864145	24.0341	13.1001	18.4472	23.1647	8.90882	22.6451	18.4548	15.8432	15.7781	35.4513	14.9417	9.48902
ATP2B2	0.205794	0.889813	0.945607	0.11043	0	0.00660419	0	0.0198172	0	0.0773114	0	0.0254277	0	0.0182168	0.00829636
ATP2B3	-0.952626	0.504052	1	0.0721332	0.0144629	0	0	0.0776683	0.0185173	0.00776927	0.0089769	0	0.0686822	0	0
ATP2B4	-0.791162	0.0158872	0.0896858	55.0479	39.7376	36.7218	59.5005	83.3292	60.0521	10.823	23.5695	43.1342	31.6492	18.269	49.9637
ATP2C1	-0.299938	0.193719	0.418953	14.4705	12.0729	15.9955	19.6065	12.7647	22.1022	9.14019	10.9218	10.8601	19.4898	9.45462	13.3404
ATP2C2	-0.643835	0.272653	0.506136	0.704656	0.13624	0.379275	0.270072	0.830988	0.0775252	0.178899	0.169124	0.225998	0.0898585	0.473273	0.204195
ATP4A	-2.57825	0.169532	1	0.329815	0.0141704	0	0.0446144	0	0	0	0.0175908	0	0	0.0466349	0
ATP4B	-1.56709	0.581996	1	0.15659	0	0	0	0.0843031	0	0	0	0	0.041934	0	0
ATP5F1A	-0.142721	0.29226	0.525476	75.5192	87.7791	91.9887	89.9333	103.238	100.685	73.54	67.7074	71.1445	84.0488	63.3933	96.9458
ATP5F1B	0.104773	0.463339	0.680731	335.635	398.459	361.476	366.012	439.562	342.094	362.384	322.992	333.238	355.827	320.543	516.807
ATP5F1C	0.0124599	0.953301	0.977954	119.308	92.5982	134.472	177.521	136.175	157.728	116.139	96.8845	151.909	123.937	92.731	173.601
ATP5F1D	0.100745	0.669786	0.824061	113.361	136.147	130.926	154.73	160.344	74.0143	144.75	111.586	155.57	89.8877	107.22	132.68
ATP5F1E	0.735143	0.0111695	0.0703088	13.9095	17.9534	18.6555	25.3732	25.463	20.0983	39.6019	30.2546	46.6881	20.3529	21.7645	21.2994
ATP5MC1	0.0384975	0.897652	0.949708	54.8401	59.6377	48.8434	71.6331	93.7608	27.8823	77.5492	54.4497	58.1496	34.2594	37.8607	64.7031
ATP5MC2	0.172686	0.432382	0.653275	84.3142	78.1112	87.0741	93.7494	109.902	50.4389	109.386	77.1358	100.302	77.886	66.8674	77.0538
ATP5MC3	0.398315	0.097002	0.281696	12.0343	15.0365	12.4795	16.5971	20.5644	10.2486	23.8888	17.8838	17.5661	11.835	14.0863	17.3294
ATP5MD	-0.426325	0.163365	0.379517	67.0776	66.3234	95.6211	98.0791	83.7644	133.491	62.1504	56.9827	90.2771	86.1008	26.8626	48.4238
ATP5ME	-0.173688	0.753754	0.875846	3.67065	1.58394	4.46679	2.72014	4.29599	2.76542	3.24879	2.50251	3.9688	4.61572	0.710831	0.215819
ATP5MF	0.155171	0.709932	0.850607	21.7763	18.6655	21.6837	26.8059	25.3035	11.1105	38.8761	19.9188	27.923	22.5487	5.92728	8.46636
ATP5MG	0.193872	0.414688	0.639276	3.55192	2.79456	4.80242	3.65928	4.55878	4.98945	4.3521	3.15081	2.94434	5.17445	3.50157	6.60933
ATP5MGL	-1.05853	0.291137	1	0.583245	0.19734	0.0784816	0.276137	0.0785	0.25266	0.212017	0.0816572	0.151086	0.15619	0	0
ATP5MPL	0.341897	0.10786	0.298578	14.2333	14.9993	14.9852	19.1901	18.9584	10.4539	19.862	16.8679	22.5507	15.773	12.1417	18.9759
ATP5PB	0.355132	0.0888741	0.26589	29.458	27.6447	38.3076	37.6286	31.2216	42.7504	52.4056	30.3894	33.6411	36.715	38.6111	50.1448
ATP5PD	0.0964022	0.635503	0.801338	129.738	126.812	158.422	168.652	124.741	140.721	178.617	129.444	139.26	123.298	90.0822	168.009
ATP5PF	-0.142307	0.600136	0.777989	23.8005	22.8272	28.5181	26.8692	31.6713	26.7835	27.954	19.078	29.4822	29.3661	10.7321	14.7669
ATP5PO	-0.0652857	0.895095	0.947953	10.9378	8.12058	12.4472	12.0733	12.4501	16.3898	18.2367	10.6407	13.0173	16.3359	2.13427	1.77495
ATP5S	-0.110137	0.638403	0.803899	1.80143	1.28674	1.59869	2.01545	1.45475	2.31016	1.6423	0.954792	1.37773	2.20531	1.20991	1.5153
ATP6AP1	0.276875	0.2168	0.446736	66.8984	82.059	58.9914	63.0678	71.1226	43.4545	70.4192	66.9097	61.5383	48.0225	71.1391	109.137
ATP6AP1L	-1.21462	0.0307422	0.137681	0.76849	1.80279	1.07545	1.23706	2.56513	1.86429	0	0.688593	0.796292	0.411595	0.798669	1.03923
ATP6AP2	0.4126	0.176947	0.396744	54.0391	42.5053	69.8173	53.4589	38.8353	98.3895	113.224	61.2798	42.7962	65.308	70.0165	82.92
ATP6V0A1	0.691831	0.0136317	0.0804245	15.1846	11.0932	11.5603	12.7734	14.3752	10.9612	30.7586	16.4316	9.68794	11.9795	20.6465	20.4778
ATP6V0A2	0.240813	0.299006	0.53104	1.91977	1.6534	2.55336	2.11829	1.71688	2.96	3.1298	2.06137	1.95634	2.37932	2.13178	2.25283
ATP6V0A4	-2.7693	0.362338	1	0.159375	0	0	0	0	0	0	0	0	0	0	0
ATP6V0B	1.05316	0.000764497	0.00991367	51.7084	46.287	38.8355	55.1824	55.4022	42.2045	143.019	84.7204	101.565	31.5261	80.3232	93.1309
ATP6V0C	0.875012	0.137937	0.345216	0.583293	0.31577	0.251162	0.0736426	0.628052	0.494133	0.980069	0.783975	0.564102	0.0833081	0.692799	0.683619
ATP6V0D1	1.09862	8.77952e-05	0.0017923	53.5952	48.7285	58.8196	47.09	53.1717	39.7018	144.929	104.412	74.3409	46.7898	115.548	89.9539
ATP6V0D2	-0.172561	0.849796	0.927353	0.0952601	0	0.179455	0.112752	0	0.27511	0.115427	0.106695	0.0493531	0.0765304	0.0353575	0.161026
ATP6V0E1	0.248046	0.35728	0.588651	76.3049	68.6527	92.6886	69.1943	73.1558	135.33	146.334	78.6708	87.1727	81.8129	73.4292	88.5297
ATP6V0E2	0.268406	0.453623	0.67118	5.43976	7.33496	3.9975	4.84678	17.8957	4.66081	7.08271	9.08292	6.36451	5.03138	8.37427	11.5365
ATP6V1A	-0.00581081	0.976907	0.989276	18.0173	17.6987	18.9855	16.4838	24.7689	27.4386	19.2487	19.2848	12.5293	24.8042	18.4422	18.1364
ATP6V1B1	0.506858	0.5796	0.763716	0.390547	0.0271058	0.194039	0.113787	0.0646947	0.104113	0.232974	0.100945	0.0311289	0.128721	0.624437	0
ATP6V1B2	0.889441	0.000903293	0.0112786	40.0366	29.7434	40.5031	28.4713	29.1682	37.2387	87.8529	60.2969	40.1413	41.9747	67.7737	42.9626
ATP6V1C1	0.0270623	0.921113	0.962079	13.0409	13.3835	15.7571	16.7962	10.0488	26.3813	16.326	13.1181	11.0898	20.6999	16.104	12.2584
ATP6V1C2	-0.558613	0.199322	0.425764	0.859219	0.158212	0.660668	0.531326	0.509777	0.769745	0.509937	0.2946	0.127186	0.450796	0.364474	0.403118
ATP6V1D	-0.215244	0.444416	0.664132	78.2055	79.1649	91.902	171.843	75.1978	102.561	55.855	71.5387	107.926	101.866	45.8907	92.6074
ATP6V1E1	0.175524	0.453874	0.671485	72.1289	61.8177	92.137	90.5666	80.5716	126.424	109.108	72.3642	85.6735	80.7788	66.8065	128.499
ATP6V1E2	-0.253581	0.307075	0.53903	1.01131	0.993577	1.06447	0.978889	1.2341	1.06442	0.653554	0.830655	0.861605	0.698123	1.06771	0.729388
ATP6V1F	0.985369	0.00592063	0.0456021	70.1381	90.0617	51.8185	79.1371	90.0678	26.8656	194.021	112.709	87.5166	53.7775	146.333	124.301
ATP6V1FNB	0.599327	0.0657559	0.222332	0.537431	0.484904	0.610676	0.409941	0.675116	0.500119	1.15771	0.418017	0.47953	0.927491	0.842237	0.565267
ATP6V1G1	0.442972	0.0569391	0.203348	67.6905	62.1452	48.8881	90.909	80.8991	45.6089	79.1585	79.0783	88.5264	50.6115	86.7247	100.072
ATP6V1H	0.0357658	0.854151	0.928798	12.7319	14.0443	15.4672	12.2448	14.0312	20.6325	15.4177	12.4722	12.1586	14.1512	11.7327	18.189
ATP7A	-0.00532501	0.985847	0.992757	1.41878	1.50101	1.59487	1.56933	1.05448	2.78479	1.92301	1.33596	1.0603	2.1855	1.52855	1.0527
ATP7B	-0.335285	0.313709	0.545364	2.72917	2.32783	2.20107	2.56763	2.76851	1.91596	0.569945	1.42519	1.06387	3.61903	1.8631	2.21915
ATP8A1	-0.441403	0.251428	0.484075	4.92064	2.32135	3.74452	2.20677	1.35406	5.99749	1.11838	1.94479	1.67365	4.15243	2.39806	2.96436
ATP8A2	-0.26613	0.576304	0.761611	0.391881	0.484131	0.447813	0.525208	0.421952	0.856645	0.0584424	0.256601	0.705915	0.703928	0.187971	0.529943
ATP8B1	0.906912	0.0798887	0.249479	0.633786	0.247513	0.549881	0.63596	0.336117	0.786784	1.12787	0.731056	0.51949	0.851155	1.95215	0.115129
ATP8B2	-0.173596	0.493483	0.702277	11.0911	10.8979	9.87337	12.1273	12.5185	6.09709	4.034	9.32207	9.31246	12.187	8.09636	7.74887
ATP8B3	-0.478574	0.203164	0.430135	4.1292	1.15763	1.62433	1.53146	5.35083	1.07508	1.81304	1.57873	1.47925	1.53889	1.27439	1.6984
ATP8B4	2.07041	0.000170406	0.00303409	1.4778	0.429233	1.35111	0.776337	0.294262	0.841879	7.78078	1.97263	0.650261	1.71309	5.00423	2.10794
ATP9A	-0.239265	0.571884	0.758722	2.08401	1.12171	1.16811	1.21803	1.02137	0.896561	0.404033	0.965864	0.826528	1.81666	1.50436	0.252668
ATP9B	-0.0764704	0.573545	0.760324	6.41899	5.93616	5.26581	5.96689	6.01455	5.05861	5.33197	4.72524	4.32716	6.21232	4.45584	4.91073
ATPAF1	-0.301149	0.106307	0.295605	11.7647	10.9667	13.7141	13.1095	18.9242	16.2335	9.6275	7.73145	9.24039	14.7465	9.43783	12.2178
ATPAF2	0.103045	0.726193	0.859581	11.4127	14.5851	8.7588	10.0908	16.3588	5.82254	13.157	11.331	9.84842	6.20892	8.55223	16.0664
ATR	-0.695184	0.0398637	0.163406	6.70857	6.6072	9.16771	7.43557	6.31093	17.653	3.40897	4.54787	3.47563	9.78061	3.70094	6.61781
ATRAID	0.0845278	0.53649	0.734249	64.2346	65.454	57.9658	70.4626	65.5847	55.7246	59.8905	51.2832	65.396	64.178	50.0894	77.1445
ATRIP	-0.0888939	0.734113	0.864597	1.26386	1.59236	1.26247	1.96224	2.42745	0.999645	1.55627	1.22428	1.38037	0.939137	1.50452	1.40118
ATRN	-0.350367	0.0898805	0.268011	10.9941	10.508	11.8278	11.1917	14.3243	16.3444	9.07034	7.39429	5.48216	11.798	10.1473	10.2596
ATRNL1	-0.983875	0.00143839	0.0161721	2.44943	2.41852	2.53016	2.00053	2.9644	3.71429	0.473599	0.983506	1.29297	2.33382	0.990018	1.52673
ATRX	-0.438484	0.257045	0.489728	8.11672	6.99866	7.58636	7.50789	5.53243	15.0046	3.55985	4.39947	3.30793	15.0253	5.34381	3.73166
ATXN1	-0.609498	0.0393241	0.162163	9.02582	11.4891	8.71386	7.79456	5.50199	16.4813	3.90215	6.20789	5.44796	9.53918	5.30161	5.81399
ATXN10	-0.334644	0.130812	0.336067	35.0495	34.6928	45.814	40.7036	35.9344	66.6085	29.6114	26.2817	29.558	38.7588	24.6157	41.5313
ATXN1L	0.105043	0.621947	0.792932	9.29248	9.65721	6.06712	7.09238	7.04682	8.01256	6.86684	9.3655	5.67156	8.38722	9.45341	6.47293
ATXN2	-0.61933	0.00424611	0.0361455	7.68289	9.34937	8.94856	8.36699	8.84559	9.63362	3.72376	4.84909	5.1203	9.18956	3.72755	5.32678
ATXN2L	0.0368134	0.825737	0.916618	44.2475	33.0772	34.241	36.6809	44.5563	23.3927	34.4921	34.1243	31.1741	33.6497	34.3009	31.9186
ATXN3	0.0257164	0.899907	0.95053	2.17387	1.7362	2.08878	2.70645	2.08927	2.87397	2.39605	1.74946	1.84372	2.65632	2.21142	1.7965
ATXN7	-0.323376	0.302433	0.534359	11.186	7.2593	9.79927	9.59078	5.45293	9.0096	4.28493	7.28398	4.50612	13.183	5.6893	3.79517
ATXN7L1	0.264292	0.338025	0.570076	0.932447	1.07148	1.48671	1.21611	1.14607	1.73768	1.62017	1.4976	0.683618	1.68668	1.64558	1.21337
ATXN7L2	-0.0449089	0.892949	0.946824	3.76951	2.1767	2.70521	3.73592	7.63049	1.97405	1.58342	4.08128	2.7862	4.30701	3.05942	3.33039
ATXN7L3	0.285308	0.26868	0.501391	18.1808	22.425	11.553	18.6692	23.8152	11.467	19.51	23.3428	18.9645	11.6752	21.5534	21.0502
ATXN7L3B	-0.0542416	0.770552	0.884183	8.97062	8.07311	8.32077	8.4725	7.6381	7.98228	4.18082	7.97962	6.71536	10.241	6.68765	8.18404
AUH	-0.200915	0.324631	0.556316	16.6222	13.5311	13.8774	15.4947	14.9545	19.9273	8.52198	9.84661	14.8888	16.9744	10.2553	15.1853
AUNIP	-0.346714	0.564961	0.753689	0.338672	0.130959	0.026041	0.229063	0.703273	0.307396	0.164148	0.162568	0.150396	0.28504	0.287324	0.163567
AUP1	0.498925	0.0647993	0.220578	55.7772	44.1551	48.7596	62.35	69.1602	25.2096	79.1872	71.3259	63.1009	35.8925	60.4626	75.4278
AURKA	-0.275921	0.651288	0.810926	0.660739	0.634621	1.62905	1.06966	6.88491	1.50194	3.98761	1.43236	0.861323	0.730599	0.759468	0.893521
AURKAIP1	0.499466	0.228745	0.459652	56.4338	76.8617	35.7117	66.4638	95.3723	14.3174	84.7807	68.4369	85.2302	24.4281	66.5501	106.261
AURKB	-0.49684	1	1	0.885282	0.399378	0.952991	0.58679	20.3511	0.818138	8.23836	1.83437	0.917308	0.711221	1.64294	0.239435
AURKC	-0.497467	0.172419	0.391634	1.07146	0.870062	0.845831	1.25129	0.65375	0.618871	0.346211	0.840053	0.592117	0.420831	0.58328	0.676171
AUTS2	-0.526201	0.0423464	0.169431	6.5206	8.66249	7.0053	4.36271	5.84846	6.1343	2.15321	4.01854	3.2816	6.68265	4.10297	4.76387
AVEN	-0.44302	0.0848283	0.258788	16.2959	28.8824	18.8706	19.314	20.0865	20.3343	10.3787	13.3334	16.0957	19.3608	7.00497	18.7487
AVIL	-0.0669054	0.815144	0.910254	3.18359	2.09069	1.60509	3.03361	2.71193	1.3733	1.11333	2.57275	2.17133	2.8706	1.52567	1.90736
AVL9	-0.450035	0.0355345	0.151737	7.21893	8.07025	7.55568	7.6407	8.56272	13.703	4.9938	5.69532	4.61243	7.83097	5.80441	6.76365
AVP	1.31427	0.43983	1	0.376424	0	0	0	0	0	0.273669	0.105402	0.0975103	0.100804	0	0.25452
AVPI1	-0.448603	0.242494	0.474987	92.9946	163.663	98.3425	119.781	124.367	142.528	43.6777	52.258	83.8893	44.2823	60.0702	231.132
AVPR1A	-0.559428	0.218148	0.447949	0.947577	0.722752	0.567863	0.869509	0.515404	0.304692	0.2178	0.503309	0.668068	0.659242	0.261063	0.0924732
AVPR1B	-0.0297731	0.991011	1	0.15624	0	0	0	0	0	0.0504846	0	0	0	0.0773218	0
AVPR2	2.02939	0.00249261	0.0245987	0.554777	0.166851	0.0331782	0.175106	0.132744	0.0356042	0.776796	0.552331	0.670654	0.264117	1.37277	0.291755
AWAT1	-3.70328	0.0256894	1	0.384076	0.115512	0.0918781	0.040409	0	0.147894	0	0	0	0	0	0
AWAT2	0.593342	0.790163	1	0.164552	0	0	0	0	0	0.132926	0.0307176	0	0	0.0407177	0
AXDND1	-0.271214	0.788708	1	0.127955	0	0	0.12116	0.0172217	0.0739065	0.0155044	0.0358287	0.033146	0.0685313	0.0237464	0.0865172
AXIN1	0.172767	0.508689	0.715112	17.2052	18.6832	11.9458	20.2737	18.9903	8.40456	15.2212	17.0856	20.8266	10.6708	16.4043	16.2824
AXIN2	-0.477338	0.156327	0.36984	2.22593	4.44793	2.12542	2.31017	2.85713	1.72879	0.707057	1.95789	1.62886	3.16569	1.47502	1.5816
AXL	-0.413267	0.248158	0.480407	19.8734	13.4966	6.44362	29.9173	8.98218	11.5613	7.35975	10.9562	15.4751	11.0391	7.72088	8.78664
AZGP1	-0.380485	0.598352	0.77653	1.47303	0.700776	0.259476	1.24265	1.26885	0	0.41539	0.299973	1.27656	0.774593	0.39763	0.144872
AZI2	-0.695112	0.0958571	0.280077	5.53093	4.54791	6.88694	3.62827	2.54177	15.6242	3.15057	3.00164	2.46966	6.93851	2.89523	4.25638
AZIN1	-0.197592	0.537103	0.734675	46.8334	47.1047	46.2281	50.999	28.7511	81.2425	53.2301	31.0737	28.3874	69.0773	35.4503	25.3786
AZIN2	-0.502913	0.316156	0.547693	1.02741	1.37971	1.15743	0.316742	0.926158	0.966044	0.231612	0.428181	0.495151	0.281532	0.673997	1.7771
B2M	1.00946	0.00569451	0.0445799	135.879	215.714	146.878	112.01	137.418	252.868	570.726	154.001	203.971	258.696	190.099	489.24
B3GALNT1	-0.5394	0.0292423	0.133634	4.37591	3.93484	4.31139	5.01439	4.56795	5.91181	1.66799	2.79119	2.61294	5.24351	2.15826	3.55054
B3GALT1	0.0362371	0.986261	1	0.0228707	0	0	0.0108281	0.0123128	0	0	0.012808	0	0	0	0.0309281
B3GALT2	0.188361	0.79448	0.898941	0.302467	0.176585	0.0957648	0.38749	0.15326	0.472729	0.0344942	0.278991	0.239666	0.381171	0	0.818056
B3GALT5	-0.991095	1	1	0.242573	0.230384	0.183246	0.149098	0.224529	0.378541	0.0453783	0.0428987	0.0440962	0.483209	0.0379096	0.0287748
B3GALT6	-0.159424	0.431909	0.653164	24.4301	30.3479	22.6466	24.9153	34.3231	18.5913	23.4411	24.1654	21.2842	18.7681	14.0046	24.477
B3GAT1	2.80588	9.90246e-07	5.00057e-05	0.0636243	0.0574058	0.121761	0.0334698	0.0304473	0.032666	0.116498	0.285047	0.446832	0.636094	0.598254	0.0860395
B3GAT2	-0.841164	0.170623	0.38917	0.124223	0.0720523	0.0382067	0.0588131	0.0668775	0.174252	0.0344049	0.0397527	0.0367762	0.0570276	0.092215	0.0119991
B3GAT3	0.386113	0.219646	0.449281	23.0824	25.8499	16.1134	25.4862	32.4151	10.1164	29.454	27.2634	30.3824	11.7782	23.1788	33.4846
B3GLCT	-0.153315	0.60139	0.778696	1.4378	1.02547	1.47407	1.89307	1.34172	2.86315	1.40703	1.21163	0.908079	1.93618	1.54509	1.27772
B3GNT10	-0.551996	0.146375	0.355546	1.6483	1.17077	2.07638	1.09586	1.09508	2.43077	0.577929	0.746321	0.617761	2.02858	0.937219	1.18564
B3GNT2	-0.432541	0.154962	0.367774	19.9941	28.805	28.3397	32.6593	15.6749	50.3337	21.6513	15.1195	20.4642	21.7661	13.5425	29.1582
B3GNT3	2.22733	0.0904416	0.268926	0.103789	0.0234112	0	0.294833	0.0558766	0.0299741	0.276676	0.029062	0	0.0277941	1.69502	0
B3GNT4	0.311087	0.442985	0.662926	0.547313	0.123455	0.401709	0.318017	0.562525	0.24428	0.566721	0.292575	0.580002	0.386405	0.277016	0.285961
B3GNT5	1.23618	0.00470826	0.0389399	6.01511	2.28514	3.49973	4.81943	0.799752	3.89629	6.4092	10.7604	6.77524	7.81276	10.5575	2.81571
B3GNT6	0.43691	0.805398	1	0.0232727	0	0	0.0440737	0.0250585	0.0268845	0	0.0260664	0	0.124646	0	0
B3GNT7	1.39597	0.00846577	0.0582332	1.13171	0.382912	0.575292	0.610224	0.253865	0.108945	0.9142	2.13021	0.390883	0.976543	2.07693	0.722697
B3GNT8	1.49419	0.00580755	0.0452018	1.83396	1.65471	1.00384	0.941871	0.50204	0.287265	1.80791	2.57634	3.7362	0.632635	5.30721	1.51327
B3GNT9	-0.59276	0.0389646	0.16131	6.07078	9.1711	4.49288	4.95422	7.07418	3.73716	1.81965	4.0484	3.95219	4.91995	2.63871	4.40184
B3GNTL1	1.07125	0.0179958	0.0981808	0.500819	0.225935	0.303257	0.563142	0.303328	0.216954	0.940612	0.350586	0.324336	0.569996	0.975913	0.888905
B4GALNT1	-0.569629	0.590498	1	0.15084	0.0618623	0.029523	0.0519381	0.0295299	0	0.0132926	0.0614352	0.0852527	0.0293775	0	0
B4GALNT2	-1.3631	0.587963	1	0.0780068	0	0	0	0	0.00750942	0	0	0.0269429	0	0	0
B4GALNT3	0.241296	0.607334	0.78314	0.816074	0.943724	0.730012	1.12102	0.990079	0.172611	0.523669	1.64784	0.690769	1.41589	0.546074	0.295325
B4GALNT4	-0.0170931	0.984009	0.992162	1.26854	0.518867	0.564434	0.3043	0.273177	0.0586166	0	0.79566	0.0525774	0.851537	0.878907	0.114364
B4GALT1	-0.27019	0.25191	0.484428	107.304	117.245	112.209	84.3525	74.4698	143.659	71.5142	65.963	62.391	130.41	74.485	89.8804
B4GALT2	-0.520124	0.058095	0.206288	16.2613	23.3393	14.6053	25.6943	26.509	11.2573	7.91038	11.6024	17.0753	10.6719	9.9688	17.5172
B4GALT3	0.111317	0.638345	0.803899	15.8473	15.8654	11.6845	17.0385	20.4657	8.55429	14.2863	11.4279	14.5211	10.9551	17.9773	17.7771
B4GALT4	-0.0478784	0.80892	0.9072	6.28194	5.07566	4.99574	5.83613	5.6252	4.71854	3.43805	3.30867	5.01652	7.1295	3.83082	6.33743
B4GALT5	-0.112022	0.69587	0.841847	23.8952	15.2376	15.5107	24.0164	25.2772	13.1962	9.38726	23.6548	20.4136	19.1078	14.9269	9.50893
B4GALT6	-0.746788	0.0795847	0.248743	0.898251	0.79695	0.918604	1.11989	0.87046	2.35202	0.174147	0.637183	0.387811	0.994259	0.577897	1.17422
B4GALT7	0.104166	0.708637	0.849538	21.1399	28.0992	14.4294	17.6178	25.742	10.1689	18.9085	16.8806	19.1753	12.4653	18.4157	28.7681
B4GAT1	-0.33615	0.376771	0.605233	9.05261	13.4947	9.71471	9.07769	16.5582	11.2694	2.56173	8.53338	5.38919	7.40823	6.51138	21.4043
B9D1	-0.362356	0.128007	0.331582	3.63098	3.45698	3.8847	4.51391	4.77307	2.67624	1.70589	2.99399	3.62384	2.67248	1.81898	3.43412
B9D2	-0.113835	0.721696	0.856793	14.2368	11.9753	9.15873	10.3657	13.3749	5.24182	8.85219	9.4658	13.4588	4.25301	6.65265	10.5083
BAALC	-1.87098	0.0295093	0.13451	0.453614	0.0341065	0.183115	0.554804	0.0610527	1.20086	0.0366431	0.190525	0.117506	0.222704	0.0561223	0
BAAT	-1.09696	0.724596	1	0.0343768	0	0	0.0162757	0	0	0	0	0	0	0	0
BABAM1	0.0340665	0.912134	0.957955	9.5412	10.2119	9.56403	9.54663	12.7689	9.54938	13.2181	9.7347	14.3292	7.69627	3.72778	7.31323
BABAM2	-0.124295	0.576244	0.761611	21.3979	20.6535	32.1412	18.266	19.3838	29.0133	20.8276	17.77	19.0176	21.7922	13.3421	26.799
BACE1	-0.716858	0.0079443	0.0558114	17.9222	30.0982	19.6904	22.9826	16.1168	24.012	6.8183	12.2257	8.57604	15.2618	11.1649	21.0941
BACE2	-0.580671	0.0434027	0.171789	2.95375	3.77353	2.77868	2.99491	4.03883	4.14441	1.08323	1.57365	2.47828	4.08798	1.48442	2.15625
BACH1	0.152392	0.702975	0.845858	19.8684	9.34048	16.4268	9.22761	4.89811	25.2287	11.8203	16.0992	9.11778	27.467	14.3057	9.07274
BACH2	0.132898	0.787686	0.894237	0.834945	0.356845	0.574424	0.968941	0.378533	0.384359	0.310359	0.365632	1.02127	1.02887	0.62447	0.0933844
BAD	0.0165279	0.96226	0.981227	19.4904	31.0517	14.9797	18.2475	32.1879	11.0547	25.1059	16.7167	27.1092	8.32283	14.9898	22.5577
BAG1	1.99936	4.92899e-07	2.9526e-05	9.33933	6.91336	7.3042	8.53744	8.91288	5.36771	23.774	21.1449	47.3178	8.15818	45.8007	15.7506
BAG2	-0.430186	0.086669	0.262264	5.44767	5.57902	5.23264	6.58483	4.74348	7.13288	1.89327	4.28683	5.07302	4.9254	2.86071	4.80863
BAG3	-0.182492	0.410488	0.63631	25.4893	23.4682	16.5852	21.7973	20.4193	10.3385	16.3625	12.7646	17.0442	17.6927	13.96	16.6678
BAG4	-0.471048	0.0984297	0.28428	1.26577	2.80216	2.21946	2.00171	2.09353	4.00978	1.63178	1.50541	1.31156	1.81714	1.47241	1.88818
BAG5	-0.214595	0.298726	0.530734	6.20877	6.19214	5.77657	5.64811	5.02584	9.47773	3.99805	4.694	4.61825	5.7956	5.46495	5.9073
BAG6	1.9577	0.248437	1	0	0	0	0.0417023	0	0	0.0142306	0.0657703	0.0152114	0	0.0217955	0.0397046
BAHCC1	-0.430861	0.155169	0.368048	4.28178	3.57621	2.56005	3.25272	6.66002	1.45772	1.82439	3.35824	1.97806	2.35681	2.51399	2.42112
BAHD1	-0.197965	0.479856	0.692229	6.8007	11.4789	5.69106	10.5669	11.3979	3.83638	5.77571	5.86664	7.69193	5.68917	6.38074	7.92528
BAIAP2	0.739892	0.0774204	0.244872	6.45924	4.0475	3.39874	8.57021	5.41093	1.55008	11.5026	8.17762	7.02006	3.60746	9.14063	3.41567
BAIAP2L1	0.071818	0.72369	0.858031	4.3745	3.97596	3.04704	4.38586	7.08258	3.8272	4.10018	3.81882	4.18279	5.20268	4.20245	3.74078
BAIAP2L2	-0.108113	0.765837	0.881713	1.43865	0.759228	0.642847	1.23374	1.49059	0.533067	0.499941	1.30732	1.01254	0.755984	0.523904	0.991098
BAIAP3	1.21434	0.0062248	0.0474998	1.09995	0.527236	0.271351	0.314632	0.838919	0.211776	0.577555	1.32182	1.43655	0.883682	1.76916	0.666263
BAK1	0.441516	0.135385	0.3424	15.6163	16.8224	13.182	18.4775	26.6822	11.195	27.5953	19.703	18.9918	8.99859	21.3083	27.0296
BAMBI	-0.389657	0.249247	0.481381	60.7343	21.0849	33.1407	48.8108	54.2339	73.0638	17.2379	20.0216	37.4309	53.3556	25.2035	52.7958
BANF1	0.322952	0.3315	0.56326	33.924	45.5291	31.6393	42.0142	72.5587	17.3854	63.1951	42.2005	44.6179	22.4935	40.1141	58.1826
BANF2	-1.77395	0.56418	1	0.453673	0	0	0	0	0	0	0	0	0	0	0
BANK1	1.42567	2.612e-05	0.000674471	0.800759	0.42036	0.595566	0.634162	0.282176	0.605476	1.79238	1.46763	1.55385	0.810968	1.44825	0.945051
BANP	0.192422	0.349459	0.580248	7.82161	6.94017	6.09391	4.95115	9.11974	5.36638	6.05304	7.91351	7.00754	5.92501	8.1801	6.31127
BAP1	0.0620927	0.719738	0.855706	38.9133	35.2835	31.887	34.8435	43.9863	23.6214	27.3515	36.0111	33.6673	27.6883	30.8857	41.858
BARD1	-0.182255	0.610773	0.784734	0.476084	0.630011	0.466941	0.530946	1.4695	1.00217	0.912744	0.556933	0.405608	0.75929	0.376976	0.615198
BARHL1	0.315089	0.919469	1	0.0248832	0	0	0	0	0	0	0	0	0	0.0369434	0
BARHL2	-0.165805	0.957571	1	0	0	0	0	0.0316935	0	0	0	0	0	0	0
BARX1	-0.482785	0.657391	0.815455	0.0327808	0.502807	0.105864	0	0.0352963	0.113605	0.0635533	0.183579	0	0.0351141	0.0973376	0.177319
BARX2	0.738784	0.636265	1	0.16065	0	0.103762	0	0	0	0.0622913	0	0.0665846	0.172084	0.0954048	0
BASP1	0.242193	0.438897	0.659282	149.815	136.324	99.9729	157.547	98.8135	100.115	76.4406	171.956	207.503	64.2105	131.534	140.002
BATF	3.14458	5.25948e-08	5.85107e-06	1.36713	1.3944	2.11156	0.731692	0.704017	0.411991	20.6854	6.25811	4.80408	1.71912	14.4729	4.42099
BATF2	1.43515	0.0117816	0.0727855	1.44199	0.717824	0.214108	0.329584	0.535395	0.459526	2.16903	2.36694	1.21078	0.159789	0.922796	2.11812
BATF3	3.0041	3.64593e-07	2.36602e-05	0.891606	0.214523	0.383919	0.450272	0.512012	0.343326	8.06672	4.86002	1.47818	0.700383	2.29449	2.08992
BAX	0.806874	0.072866	0.23693	31.106	42.1359	19.8068	33.0481	58.1018	6.91028	82.901	53.8772	42.7471	15.4669	49.6734	48.9827
BAZ1A	0.252966	0.247716	0.479856	11.528	10.234	12.4097	11.6529	7.69301	13.8416	14.0404	12.4759	9.25644	13.1923	14.0885	10.1381
BAZ1B	-0.557773	0.0471318	0.180757	19.5291	29.3194	30.5024	17.8899	22.9773	33.9776	9.75224	14.1865	10.8179	27.9016	13.6906	22.6468
BAZ2A	-0.35382	0.0934023	0.275405	17.8868	19.9722	14.5211	14.6196	16.3183	16.1572	7.36119	13.6621	9.51451	17.32	12.9904	10.828
BAZ2B	-0.0223238	0.926068	0.96438	4.5117	3.42399	4.26669	3.73977	3.38994	5.51227	3.12003	4.11662	2.59961	5.78886	4.08999	2.756
BBC3	0.14132	0.713441	0.852514	7.31971	10.1952	5.57261	7.01008	9.14002	1.51109	9.92828	6.79562	6.80588	4.08432	6.52869	5.90899
BBIP1	-0.165231	0.501202	0.708899	4.03431	4.26147	5.08434	4.89157	4.02604	6.99063	2.98074	3.11342	4.61358	4.61132	2.88525	6.05442
BBOF1	0.21528	0.631342	0.798287	0.693048	0.497042	0.535629	0.723553	0.42095	1.25223	0.258391	0.497591	1.52831	0.93273	0.633199	0.504653
BBOX1	2.35818	0.443765	1	0	0	0	0	0	0	0.122701	0	0	0	0	0
BBS1	-1.54454	0.425646	1	0	0.0289497	0.0172698	0	0	0.129728	0	0	0.0332464	0	0.0238184	0
BBS10	-0.526506	0.177096	0.396957	1.31248	4.12278	2.70363	3.45219	1.64001	5.33468	1.42935	2.19598	2.04834	3.21101	0.890104	2.43224
BBS12	-0.98067	0.0186706	0.100296	6.07636	13.3539	9.57412	11.7002	7.78536	5.78412	1.87565	2.75653	2.74359	11.5996	4.4603	2.54776
BBS2	-0.549241	0.0662604	0.223629	18.7189	17.3269	18.2294	18.8637	27.1939	33.9709	7.89749	11.7105	13.4064	14.1294	9.47499	29.2746
BBS4	-0.0807303	0.596493	0.775015	5.23636	4.43059	5.31116	4.87015	5.36253	5.59197	4.33147	3.85782	3.85834	4.96091	3.73165	5.97965
BBS5	-0.252841	0.34755	0.578442	2.78266	3.1913	3.08572	1.77776	3.97086	1.76218	1.93369	2.34691	1.78906	1.40058	2.09056	3.10562
BBS7	-0.696437	0.0253883	0.1226	3.84061	5.22936	5.78809	5.55418	4.72178	11.745	2.2067	2.9564	3.47306	4.59269	2.75772	5.40143
BBS9	-0.442832	0.129243	0.333672	2.42995	2.78598	3.54072	2.58058	2.93442	4.73013	1.10618	1.99988	1.69712	3.85402	1.73407	2.74138
BBX	-0.473106	0.174585	0.393981	9.67519	9.01999	8.78065	9.58124	9.02468	16.2564	3.88575	6.00673	4.44935	17.5073	5.09475	5.42079
BCAM	0.684387	0.180955	0.402436	3.65027	2.43566	1.80938	3.45644	4.8627	1.72594	1.10268	6.94087	2.11107	2.80071	10.6373	1.63012
BCAN	-0.342125	0.671253	0.82518	0.201563	0.0519606	0.0309969	0.0136328	0.108515	0.0498951	0.0279125	0.112879	0.0447545	0.0925325	0.0213753	0.0194696
BCAP29	0.325558	0.419279	0.643599	0.159183	0.126728	0.322555	0.124131	0.141151	0.270422	0.290459	0.125853	0.232859	0.170513	0.250236	0.227927
BCAP31	0.202766	0.338735	0.570835	113.587	131.666	111.033	117.492	126.817	99.6594	154.029	96.5683	125.602	88.004	94.8352	175.648
BCAR1	-0.529962	0.204102	0.431526	2.18948	3.63727	1.57804	3.76383	3.24788	0.911843	0.546544	1.48402	2.57054	0.966315	1.59045	2.51609
BCAR3	-0.499953	0.0599257	0.210209	7.48133	9.71296	8.72977	7.20573	17.7711	9.48354	5.01007	6.14062	5.56249	5.85744	4.98134	11.6616
BCAS1	0.461345	0.513987	0.719144	0.82889	0.302333	0.43665	0.31729	0.0569678	0.570443	0.0512871	0.098765	0.365479	0.434498	1.51865	0.715476
BCAS2	0.151156	0.49996	0.708022	17.3544	16.0628	21.6264	21.7831	22.5006	27.2483	26.2991	14.8168	25.9743	20.3189	16.5113	23.6504
BCAS3	0.0296441	0.871243	0.936885	5.68962	4.94539	5.2269	5.52852	5.62906	5.74674	3.1908	4.38742	6.29671	6.27009	4.57742	5.94178
BCAS4	-0.287056	0.352456	0.583653	0.542111	0.443271	0.401207	0.665717	0.629313	0.430543	0.180642	0.370005	0.552946	0.408303	0.503036	0.286367
BCAT1	-0.313738	0.386168	0.613741	37.5184	35.2254	41.2169	37.9802	18.1414	60.6935	14.1432	19.0963	21.9595	60.3234	19.9041	42.2506
BCAT2	-0.190335	0.418712	0.643263	21.4397	24.8766	20.6561	24.9501	33.0344	11.0708	15.8573	18.8745	21.5932	16.696	16.4566	17.7437
BCCIP	0.231458	0.268621	0.501391	8.0664	7.74756	8.32854	13.2557	11.4684	6.87347	9.76991	7.42206	11.1443	8.71487	9.94134	12.1985
BCDIN3D	-0.68732	0.0747342	0.240123	0.411862	2.00345	1.09877	1.32258	1.29184	1.42734	0.607546	1.00283	0.53809	0.47954	0.584893	1.16236
BCHE	3.37024	0.000428146	0.00627212	0.0949496	0.235591	0.17887	0.134861	0.383383	0.0548426	0.0230102	1.27617	0	6.43302	2.29075	0.545704
BCKDHA	-1.33654	0.425679	1	0.106982	0.0723942	0.028791	0.0506504	0	0	0.0259261	0	0	0	0.0794164	0
BCKDHB	-0.618938	0.00801161	0.0561268	8.64078	8.27214	7.4313	8.53448	7.08227	11.2004	3.23313	4.72607	5.54562	8.34186	3.82328	5.22363
BCKDK	0.142339	0.462222	0.679658	35.7547	43.8675	32.0705	31.9947	43.5546	30.6308	40.7359	34.4935	41.6198	26.6951	33.6923	40.0516
BCL10	-0.330766	0.222121	0.451975	16.453	8.6666	22.0332	20.4823	13.7967	21.8455	13.2575	10.044	13.8796	18.227	9.21944	10.4525
BCL11A	0.796061	0.0175504	0.0965021	0.283386	0.110088	0.288112	0.104354	0.279704	0.145496	0.412057	0.238053	0.232463	0.303557	0.385674	0.308709
BCL11B	2.05497	0.000921578	0.0114585	0.674843	0.247569	0.758389	0.231728	0.0319397	0.0942343	0.366623	1.42034	1.95945	1.49342	1.89374	0.521483
BCL2	1.01018	0.000124676	0.00238643	1.6571	1.3116	1.44203	1.03354	1.58126	1.16347	2.59707	2.66734	1.46515	2.42873	3.8598	1.79809
BCL2A1	3.22461	3.74966e-08	4.62334e-06	36.5343	7.52899	28.9062	4.91309	3.51333	25.5202	196.105	114.612	321.304	90.302	116.186	44.776
BCL2L1	1.82951	0.000156021	0.00283598	11.7155	14.5964	8.83905	11.8072	16.2563	6.59032	22.496	28.7768	30.7178	10.0177	105.391	18.9289
BCL2L10	-1.31982	0.251606	0.484293	0.0883269	0.239082	1.14099	0.167273	0.0475523	0.102035	0	0.296789	0	0.331148	0	0.0597225
BCL2L11	1.03351	0.0014888	0.0165666	2.61955	1.3284	2.05832	1.12254	1.04999	1.33634	2.98415	3.64074	2.48647	2.42709	4.24403	1.65486
BCL2L12	0.214731	0.514724	0.719699	10.1879	8.47445	7.4102	8.71988	18.0193	3.46355	13.3457	10.143	9.51033	6.39053	8.99366	9.14341
BCL2L13	-0.141236	0.255926	0.489108	9.49242	10.4207	10.1295	11.4603	12.8361	10.832	7.90427	8.26309	8.09807	9.63709	8.48777	11.7641
BCL2L15	0.0646213	0.942797	1	0.322426	0.145456	0.115695	0.152652	0.115722	0.186232	0.416731	0	0.111363	0.287812	0	0.145339
BCL2L2	-0.470128	0.00711595	0.0519169	11.5857	13.2817	10.541	15.6218	13.1185	9.4078	8.25469	7.31169	8.82362	7.70236	6.47734	9.81124
BCL2L2-PABPN1	0.79598	0.79841	1	0	0	0	0	0	0	0	0.0445049	0	0	0	0
BCL3	0.797505	0.0413115	0.166961	44.0174	24.1644	28.7073	31.26	23.7591	10.9292	50.4546	66.1405	52.5697	22.8404	40.1868	16.6593
BCL6	-0.278866	0.284118	0.517264	64.9701	63.5137	66.6095	63.5499	40.9882	101.511	34.2512	58.2186	51.4594	76.067	41.651	45.2916
BCL6B	-1.56069	0.0115561	0.0719933	0.229401	0.10349	0.17639	0.527534	0.599868	1.09787	0.111187	0.0550583	0.084893	0.315938	0.0973102	0.199428
BCL7A	0.264237	0.52924	0.729654	0.372989	0.159854	0.140531	0.176591	0.542174	0.140034	0.19886	0.240214	0.309186	0.229734	0.429169	0.214368
BCL7B	0.494246	0.00753798	0.0536469	35.1398	30.7279	32.5346	26.1982	41.276	29.362	48.2811	36.1223	43.6069	30.4699	39.881	49.6986
BCL7C	0.69717	0.146445	0.355546	5.55202	8.97177	2.55593	7.96186	12.8788	1.29923	15.3152	9.01781	9.80393	3.27	9.40913	8.83582
BCL9	-0.5316	0.0952882	0.279019	6.53219	2.88827	3.21625	3.61982	5.91448	1.75786	1.57403	2.81637	2.63433	4.0651	1.68065	2.18329
BCL9L	-0.463167	0.126266	0.328624	11.5201	20.9807	8.5273	12.7423	13.4861	6.08973	4.71829	9.38167	8.08004	11.0291	8.56843	7.08328
BCLAF1	-0.0453017	0.880654	0.94163	27.8855	12.8823	28.4383	21.5709	17.5205	38.2669	14.6367	17.9214	16.3398	39.5593	21.3872	22.3712
BCLAF3	-0.205125	0.480361	0.69246	1.56746	0.91371	1.4788	1.68435	1.2421	2.48212	1.60481	1.20329	0.994576	1.49981	1.2551	0.797862
BCO1	-1.29306	0.674249	1	0.0994054	0	0	0	0	0	0.019272	0	0	0	0	0
BCO2	-0.251065	0.479526	0.692003	7.29468	3.53573	4.38948	8.49939	7.84019	2.27875	2.19452	5.61989	3.23743	6.6794	4.99251	2.86451
BCOR	-0.488846	0.0348024	0.14956	2.44353	2.73054	2.33563	2.78584	5.48889	3.96646	1.76289	2.12342	1.80436	2.35421	2.41856	2.2789
BCORL1	-0.535868	0.114402	0.309111	2.5285	5.8406	2.3515	3.6065	5.43644	1.54365	1.51251	2.6259	2.43757	3.23988	1.92452	1.65555
BCR	0.222681	0.278615	0.51197	8.20885	6.33043	4.8345	5.53764	8.02396	4.90294	4.37735	7.61888	6.98875	6.58163	7.76675	6.50703
BCS1L	-0.0555114	0.837935	0.921859	9.69949	9.6636	9.1766	11.8233	14.6801	4.89223	8.13105	9.88455	9.22936	5.53151	6.61209	12.7472
BDH1	-2.62293	0.12796	1	0.0155172	0	0.016704	0.0146932	0.133663	0.0179254	0	0.0173799	0	0	0	0
BDH2	-0.0159197	0.945149	0.973956	26.6943	17.8306	24.2251	27.0893	24.3979	25.5183	13.6905	18.5419	24.0149	25.214	14.5933	37.568
BDKRB1	2.09665	0.0909955	1	0.104581	0	0.0281449	0	0.0281515	0	0.0760329	0.263554	0	0.168037	0.0388171	0.0707127
BDKRB2	-1.57705	0.160485	0.375651	0.136161	0	0.00916096	0.0805819	0.00916311	0.1278	0	0.0190633	0.0176359	0.0364633	0.0379041	0
BDNF	-0.595795	0.121058	0.320063	2.64164	3.66685	2.69785	6.10732	2.07451	2.43433	0.838981	1.55102	2.97115	1.91063	1.0615	3.81657
BEAN1	-0.500564	0.431609	0.652974	0.389396	0.0759648	0.0906331	0.249134	0.181309	0.0121575	0.0510091	0.141451	0.0872396	0.0901864	0.1875	0.0711599
BECN1	0.312017	0.106286	0.295603	25.0078	26.722	22.4288	23.4733	20.5254	21.139	28.3921	23.2753	23.991	18.9004	29.9618	33.0069
BECN2	-0.812163	0.791777	1	0.224736	0	0	0	0	0	0.0871405	0	0	0	0	0
BEGAIN	0.938506	0.141187	0.349322	0.403404	0.174709	0.330036	0.137514	0.225867	0.0186404	0.375404	0.451829	0.267519	0.190132	0.814535	0.0654631
BEND2	1.60192	0.168425	0.386007	0	0.0113345	0.0540926	0	0.0270526	0.0725597	0.0365325	0.0140703	0.28637	0.0403695	0.0559529	0
BEND3	-0.195918	0.477992	0.691235	0.723992	0.514899	0.440112	0.725873	0.733692	0.383738	0.594477	0.40068	0.591321	0.3832	0.366728	0.403142
BEND4	-0.329425	0.662513	0.818753	0.0664593	0.0419746	0.0357711	0.0251721	0.0071559	0.023032	0.00644234	0.00744371	0.0206591	0.0498328	0.0394681	0.026962
BEND5	-0.716472	0.225394	0.455903	1.05233	0.673823	0.292339	0.192861	0.694469	0.666644	0.0987187	0.228126	0.492439	0.509073	0.0503989	0.642678
BEND6	-0.750598	0.0290712	0.133159	1.47445	1.53576	1.92567	2.84363	2.04286	3.81984	0.483433	1.22644	1.43792	1.77682	0.836998	1.81797
BEND7	-0.937456	0.000529424	0.00737604	1.87346	1.57242	1.75879	2.88787	1.68884	2.36553	0.591278	0.975978	1.24149	1.0034	0.743883	1.26675
BEST1	0.268564	0.247388	0.479481	8.70668	6.29457	6.87721	7.47767	3.92905	6.63694	6.46167	8.06235	8.58494	9.14818	5.26943	6.5095
BEST2	1.41274	0.480989	1	0.260633	0	0	0	0	0	0.126325	0	0	0.446695	0	0.0704912
BEST3	-0.0082024	0.996869	1	0.0184838	0	0	0.0175022	0	0	0.00895876	0	0.00957622	0	0.0137212	0
BEST4	0.367376	0.363785	0.594355	1.70742	0.641893	1.74611	0.996999	1.22563	0.624595	0.441364	1.46616	2.12303	1.7375	0.844987	1.53931
BET1	-0.482709	0.113413	0.307337	6.27581	10.0598	8.6963	8.31326	8.12324	17.2375	6.66603	4.29976	4.91173	9.1183	4.6092	9.8411
BET1L	-0.286199	0.358002	0.589091	21.1454	40.4452	11.2501	30.3955	16.6429	16.9919	14.3689	17.3305	21.1189	16.3655	13.1754	21.254
BEX1	-0.207765	0.621706	0.792792	31.7552	14.5387	15.7493	33.0694	40.8706	7.78841	7.38516	18.5009	36.1175	17.8382	11.311	19.3288
BEX2	-0.175408	0.578344	0.763195	15.3554	9.69823	10.931	10.8347	21.2272	10.4714	3.40915	11.0959	13.242	11.7261	8.08953	15.8754
BEX3	-0.288955	0.421861	0.645336	162.134	210.281	113.743	187.385	368.431	105.424	61.0158	118.225	190.242	120	99.3771	268.853
BEX4	-0.227648	0.260126	0.492933	50.1806	42.5056	48.5411	42.4486	58.0457	60.6032	28.106	29.183	39.2242	49.6645	31.5851	61.3345
BEX5	-0.296976	0.486406	0.696965	2.6953	3.72225	3.25673	3.85431	5.27121	2.03337	0.853138	2.27954	4.21771	2.59254	0.816662	4.90943
BFSP1	0.634148	0.483623	0.695132	0.155932	0.0200987	0.119898	0	0.143912	0.180131	0	0.12475	0.0692454	0.262476	0.330725	0.0903717
BFSP2	0.79598	0.79841	1	0	0	0	0	0	0	0	0	0	0	0	0.0505609
BGLAP	-0.0726986	0.930815	0.966752	1.51199	0.646207	0	0.452117	0.17137	0.275786	0.462845	0.0891313	0.412288	0.340971	0.236296	1.18376
BGN	-1.00698	0.017674	0.0968895	7.34814	9.95586	7.51855	6.79719	6.08414	5.51894	1.08138	7.00791	3.56826	4.75387	2.12431	1.18063
BHLHA15	-0.544704	0.402092	0.628896	2.99287	2.30518	1.25728	2.3501	1.33617	0	1.20293	1.79871	0.98329	0.312771	0.650259	1.382
BHLHB9	-0.602005	0.0559164	0.20125	0.88035	0.775166	0.947681	0.662864	1.74734	1.16401	0.318733	0.546473	0.516546	1.06799	0.472421	0.831917
BHLHE22	2.6354	0.089035	1	0.0357152	0	0	0.0169093	0	0.020629	0.190416	0	0.0740146	0.133901	0	0
BHLHE40	0.887091	0.0497554	0.186234	61.9583	14.5734	55.2318	74.0579	33.0313	66.3812	193.302	74.7875	59.5421	54.3847	79.3127	35.9734
BHLHE41	1.07721	0.0310277	0.138237	3.02113	2.49299	4.4452	1.66754	1.92889	4.12134	14.1131	6.52952	1.88769	6.96019	1.93841	2.38149
BHMG1	-1.36569	0.644709	1	0.254281	0	0	0	0	0	0	0	0	0.0907934	0	0
BHMT	1.33284	1	1	0.162974	0.0420129	0.075188	0.573188	0.200548	0.134476	0.0677063	0.0782304	0.0241243	0.0997566	2.2468	0.0629688
BHMT2	-0.580037	0.060247	0.210986	2.81312	2.46126	2.38592	3.68619	5.41547	2.00234	1.07425	2.10054	1.70772	1.58277	1.56094	3.45837
BICC1	-0.506545	0.293262	0.526042	0.99378	0.534367	1.31832	1.19765	0.70255	1.00886	0.155691	0.4947	0.676086	1.82795	0.312972	0.339367
BICD1	-0.642325	0.0334124	0.145574	3.35574	1.95133	1.93521	4.53935	2.41079	2.00749	0.897728	1.41557	1.94178	2.67844	1.08379	1.49547
BICD2	0.325547	0.106062	0.29548	7.98501	10.6229	7.1322	8.99423	9.21256	8.0411	10.1653	11.0145	7.79491	8.22326	12.5818	9.22931
BICDL1	2.25942	1.97297e-06	8.58591e-05	0.438555	0.464508	0.615779	0.613873	1.31397	0.0660804	1.16446	3.24619	2.43016	1.49101	3.76512	2.81059
BICDL2	0.924989	0.253503	0.4863	0.615704	0.0677471	0.129326	0.51191	0.404238	0.0867387	0.145571	0.0672793	0.217846	0.273463	2.11808	0.121847
BICRA	-0.229008	0.357978	0.589091	9.47615	8.67063	5.96424	6.69353	9.43188	3.47605	4.81516	6.72984	4.88968	4.71718	6.297	6.20064
BICRAL	0.132466	0.603211	0.780167	3.93281	2.31953	2.95069	2.49877	2.4931	3.86464	2.10421	3.53728	2.37272	4.55012	3.38709	2.16418
BID	2.06633	2.08337e-07	1.55685e-05	9.45966	4.9788	6.31981	3.53579	6.34363	3.83429	37.9061	22.6077	18.529	7.04419	27.3498	12.7924
BIK	1.09215	0.148245	0.357937	0.855742	0.1103	0.0657994	0.40515	0.197444	0.0706106	0.711023	0.616157	0.823364	0.196425	0.635248	0.165318
BIN1	-0.061973	0.866425	0.93492	53.9327	63.0775	51.1182	115.635	58.9875	25.6093	53.6829	47.7059	95.8732	29.3529	36.7354	51.9597
BIN2	2.9112	1.06568e-08	2.06045e-06	9.13276	5.25364	7.72456	4.62131	1.37878	1.20015	41.1968	35.7747	43.0849	12.112	46.1298	16.7611
BIN3	0.526597	0.0935192	0.275593	9.71263	3.12508	3.70244	7.06393	5.05945	3.46952	7.09067	8.30133	8.10641	5.00739	7.3359	5.10966
BIRC2	-0.226184	0.403296	0.629913	16.6609	18.2741	21.7732	20.2429	14.2777	37.1784	14.9941	12.3485	13.8962	23.9426	16.1446	21.1584
BIRC3	0.619984	0.027011	0.127563	2.95852	2.68457	4.12843	2.64977	1.70621	4.33293	5.30272	2.88883	3.84285	5.87772	4.14214	4.1148
BIRC5	-0.257849	1	1	1.37127	0.313435	0.610141	0.502069	12.2451	0.802602	7.42615	1.3311	0.11367	0.587549	0.597193	0.667576
BIRC6	-0.309277	0.307333	0.539227	6.02436	6.73754	6.57297	6.88118	5.46412	10.6275	3.50245	4.48727	3.34793	10.8837	5.54056	4.17372
BIRC7	0.740699	0.399653	0.626584	0.261051	0.100944	0	0.565002	0.321237	0.172322	0.433806	0.417696	0.695557	0.0399473	0	0.504315
BIRC8	-0.165802	0.957572	1	0.028752	0	0	0	0.0309583	0	0	0.0322034	0	0	0	0
BIVM	-0.811349	0.0355821	0.151887	1.69563	1.08312	1.61532	1.42087	1.63186	2.42681	0.567289	0.487398	0.699678	2.23423	0.40101	0.892853
BLCAP	0.25327	0.193615	0.418819	11.9719	13.4821	13.5127	14.2549	16.4259	10.6305	17.2995	13.8594	14.0714	11.3646	16.448	12.8672
BLK	3.90696	0.00264923	0.0258051	0.0404525	0.0182494	0	0	0	0	0.0392132	0.15858	0.125748	0.108329	0.390381	0
BLM	0.42083	0.410596	0.636355	0.177258	0.259892	0.560521	0.335691	0.954302	0.499122	1.25649	0.483933	0.126274	0.450954	0.526341	0.449452
BLMH	-0.037698	0.834807	0.920539	11.3794	13.2673	14.8481	14.2036	19.6784	9.90172	10.8636	11.8902	10.8723	11.8463	12.1773	16.2544
BLNK	3.5466	1.05176e-08	2.06045e-06	0.67833	0.255013	0.760636	0.481732	0.304326	0.228551	14.1373	3.67216	0.673583	1.33212	5.03549	2.82837
BLOC1S1	0.154223	0.76537	0.881662	3.51761	1.90428	2.76425	2.49811	3.29515	3.45399	4.22821	3.07309	4.55608	4.52158	0.365574	0.570826
BLOC1S1-RDH5	0.218493	0.539393	0.736042	1.42725	0.284503	0.750338	0.738587	1.30446	0.881888	0.627412	0.724935	0.894206	1.52883	0.714544	1.21191
BLOC1S2	0.769692	0.000814574	0.010417	7.33236	4.09807	7.91509	6.82729	5.17562	6.988	13.4652	9.19349	9.03273	8.50878	9.31371	9.50245
BLOC1S3	-0.119781	0.544398	0.739169	5.9213	7.53084	6.02136	4.86204	5.10524	4.84623	4.8715	5.04137	5.02613	4.07247	4.34693	5.49586
BLOC1S4	-0.311115	0.209732	0.438154	11.5639	16.5118	10.3542	11.939	11.753	12.6094	7.71752	11.4994	12.99	8.52808	5.72284	8.42789
BLOC1S5	-0.438275	0.103869	0.292244	3.47252	3.50518	3.99511	5.11714	4.22973	8.09809	2.9033	2.43085	3.84552	3.97542	2.51333	3.60998
BLOC1S6	0.108912	0.715245	0.853518	18.5307	6.74888	15.4263	13.9698	9.1062	20.9724	15.868	12.4721	10.6132	21.3092	12.2632	11.2207
BLVRA	1.60879	0.000294142	0.00472543	20.4479	17.5044	21.8507	22.29	20.7819	7.95058	135.028	44.7995	25.8386	22.8649	34.2088	34.531
BLVRB	3.03141	1.41559e-08	2.40382e-06	24.6991	21.878	17.2398	18.3149	30.4196	6.6445	333.937	111.603	115.926	17.2153	190.383	68.9367
BLZF1	-0.201491	0.42933	0.651324	4.35354	4.17699	7.02976	8.44793	4.63809	8.12815	4.01213	4.75595	4.5428	6.92943	3.59593	5.82513
BMF	2.33164	7.00537e-05	0.00149785	1.8852	0.566982	0.791334	0.33681	0.53619	0.0821802	3.6549	5.3518	0.933702	1.04144	4.87608	2.77384
BMI1	-0.647823	0.102218	0.289903	13.0845	11.4837	17.6889	15.6883	6.84301	34.8826	6.70423	5.86208	12.0964	13.67	5.39897	16.5683
BMP1	-0.280396	0.227729	0.458511	6.66742	5.14694	3.66085	9.02569	6.32596	4.25238	3.17841	5.02403	4.25632	4.53066	4.72326	4.43402
BMP10	-0.140123	0.964101	1	0.110325	0	0	0	0	0	0.0712968	0	0	0	0	0
BMP15	-3.32922	0.247789	1	0.0988152	0	0.585051	0	0	0	0	0	0	0	0	0
BMP2	1.61331	0.0125048	0.0756116	0.841178	0.291909	0.783617	1.02627	0.191596	1.0091	1.61514	1.68501	0.184379	1.83676	5.54788	0.459387
BMP2K	0.765525	0.0219779	0.111099	3.57125	4.23581	5.29558	5.50911	2.44469	3.93424	10.8899	8.11909	3.24708	6.46018	5.6006	4.28571
BMP3	-1.46887	0.00181499	0.0193477	12.8105	5.17882	8.79251	4.51155	36.2831	4.34217	1.96955	4.26693	3.58953	6.52924	3.09196	3.55815
BMP4	1.37572	0.0755362	0.241442	0.304547	0.224821	0.119214	0.209727	0.208674	0.22388	0.0536759	0.186057	0.114751	1.63112	1.06872	0.0748802
BMP5	-1.19702	0.687801	1	0	0	0.0476013	0	0	0.0170273	0	0	0	0	0	0.0199327
BMP6	-0.18396	0.718834	0.855482	0.963875	0.794044	0.473684	0.793645	0.315864	0.242057	0.345302	1.05611	0.542796	0.336678	0.404424	0.14168
BMP7	2.05892	0.1008	0.287835	0.110482	0.0249209	0.118932	0.0392306	0	0	0	0.139212	0	0.340244	0.61511	0.0186757
BMP8A	0.263713	0.489762	0.699544	3.30505	1.39782	1.74186	2.02117	3.63281	1.31243	4.20499	2.85347	1.24856	1.29073	2.04455	2.56062
BMP8B	-0.337833	0.319466	0.55115	2.44024	3.66229	2.30176	4.31246	2.18524	2.23283	1.60431	2.77376	2.61614	3.26094	1.02232	1.15988
BMPER	-0.26015	0.693	0.839842	0.631209	0.101699	0.291208	0.458941	0.157775	0.130209	0.131115	0.138871	0.0583968	0.833097	0.0669384	0.167669
BMPR1A	-0.752425	0.0608387	0.212304	3.72127	2.25083	4.47946	2.59741	2.78081	6.98927	0.983345	1.4956	1.13156	5.15038	1.74429	2.39366
BMPR1B	-0.438661	0.142749	0.35083	14.7919	12.1377	12.4035	14.9389	13.2866	15.2331	3.64673	6.70641	9.85743	19.0305	7.47144	10.3345
BMPR2	-1.08407	0.00133362	0.0152726	18.3014	12.7729	15.3978	12.7026	19.2846	29.3038	4.00804	5.92249	5.91062	17.9391	5.57307	8.46264
BMS1	-0.132062	0.383653	0.611562	5.39464	5.93169	6.5109	7.50574	7.9848	6.27525	4.66128	4.86407	5.12268	6.47076	4.61816	7.46793
BMT2	-0.274651	0.472106	0.687731	5.48715	2.56124	5.40277	3.44999	4.04909	11.7478	3.1347	3.13028	3.22945	8.38553	2.82416	4.70942
BMX	0.418682	0.644692	0.807138	0.0831571	0.0937869	0.201414	0.0787413	0	0.216141	0.0201524	0.232848	0.32312	0.111345	0.123461	0
BNC1	3.05583	0.000591612	0.00804549	0.060742	0.0438441	0.0915428	0.0230066	0.392418	0.0982363	0.0588812	0.761975	0.0251758	2.81083	1.53309	0.131427
BNC2	-0.570016	0.0506033	0.188179	2.56772	1.70952	2.30726	1.73321	3.30478	3.29304	0.918333	1.18111	1.2659	3.08109	1.10739	1.78544
BNIP1	0.218619	0.406259	0.632321	7.01877	5.27099	6.19829	5.33276	10.9966	3.44713	6.55931	5.50762	7.70817	5.44742	5.74067	9.03684
BNIP2	0.444898	0.148772	0.358658	15.7422	6.12641	14.3302	9.96572	7.30148	17.4629	20.465	13.2089	9.97033	17.4848	14.6971	12.0094
BNIP3	-0.528751	0.227715	0.458511	60.4505	87.6827	42.6301	69.2708	70.0657	166.548	14.6842	30.2846	73.7134	67.1087	31.6495	109.997
BNIP3L	-0.478769	0.131168	0.336355	108.286	108.566	124.736	100.35	66.015	203.868	47.1649	54.3281	73.829	143.041	67.4289	96.3333
BNIPL	1.54302	0.117008	0.314001	0.0351761	0	0.0378664	0.0999244	0.208314	0	0.187542	0.059098	0.109346	0.0565197	0.496137	0.0237844
BOC	0.17806	0.701405	0.845232	0.54782	0.407562	0.537989	0.455026	1.604	0.943707	0.456507	0.904225	0.268881	1.88398	0.356725	0.844796
BOD1	-0.583434	0.0122041	0.0743399	25.5084	29.7112	26.7367	23.9066	36.2596	25.3745	9.54373	16.1648	17.6594	16.3385	13.7312	30.0067
BOD1L1	-0.149704	0.536382	0.734249	6.51712	5.18368	6.14901	5.42446	5.05215	8.23553	3.26563	5.93465	4.47907	7.29992	5.62374	3.62368
BOD1L2	-0.165805	0.957571	1	0.0179844	0	0	0	0	0	0	0	0	0	0	0
BOK	-0.288575	0.3884	0.615878	6.37983	10.8993	6.18336	13.2654	9.30082	6.68613	3.3791	7.12111	10.7905	9.20584	4.29656	4.56575
BOLA1	0.0262591	0.935197	0.968583	5.68503	6.50204	2.93063	4.43541	7.06964	2.63618	3.18234	4.48413	6.22257	2.74464	3.80413	6.55096
BOLA2-SMG1P6	-0.254765	0.674538	0.827773	0.825997	0.101627	0.242501	1.04877	0.0808527	0.238547	0.254766	0.357445	0.427939	0.422286	0.22297	0.228477
BOLA2B	0.79598	0.79841	1	0	0	0	0	0	0	0	0.0644705	0	0	0	0
BOLA3	0.150113	0.513794	0.718942	14.3122	17.9306	18.1546	26.4138	23.0666	16.6387	16.1713	16.0303	23.898	16.0144	17.0533	28.9701
BOLL	-2.0436	0.280763	1	0.0901262	0.0271058	0	0	0	0.0520566	0.0145609	0	0	0.0160902	0	0
BOP1	0.300271	0.302814	0.534723	19.5268	25.8112	18.8964	27.6151	30.3395	10.8403	31.041	23.344	22.9065	12.9239	25.2731	31.6738
BORA	-0.361462	0.34777	0.578547	0.584525	0.675724	0.865193	0.743746	1.45544	1.35048	0.867634	0.511478	0.208199	1.07616	0.70511	0.666948
BORCS6	0.528323	0.238264	0.469797	2.73726	9.20533	2.38651	2.09923	5.09079	1.80316	6.99534	4.71278	4.59431	1.93857	4.90359	7.64796
BORCS7	-0.312916	0.336762	0.56904	12.0255	8.11592	13.3854	8.63129	6.8108	21.8935	9.30238	5.09131	6.82838	11.0008	7.85573	13.2049
BORCS8	0.346175	0.24474	0.477097	4.14905	2.25603	3.22408	3.14819	3.84613	1.65056	4.58129	3.90849	4.46997	2.94329	2.20291	2.48955
BPGM	1.21635	0.0032434	0.0296963	4.58277	3.41783	4.56257	2.98492	4.16432	3.73334	4.9046	4.12412	6.83464	4.73871	21.6703	6.12567
BPHL	-0.333246	0.142053	0.350171	4.80551	6.97694	7.08996	8.03814	8.45742	7.46748	3.64151	4.78129	6.74867	5.82693	3.47676	6.76242
BPI	1.88002	0.0430625	0.170864	0.534146	0	0.351388	0	0	0.171401	0.747908	0.598265	1.10694	0.349656	0.396516	0.200647
BPIFA1	-0.165805	0.957571	1	0.0538867	0	0	0	0	0	0	0	0	0	0	0
BPIFA2	-2.68312	0.150032	1	0.296697	0.0446164	0.0532316	0	0	0.228495	0	0.0553855	0	0	0	0
BPIFA3	-0.165805	0.957571	1	0.0521967	0	0	0	0	0	0	0	0	0	0	0
BPIFB1	-2.61784	0.389816	1	0.303569	0	0	0	0	0	0	0	0	0	0	0
BPIFB2	-3.0315	0.317711	1	0.368292	0	0	0	0	0	0	0	0	0	0	0
BPIFB3	1.68089	0.28246	1	0.0801259	0.108442	0	0	0	0	0	0.0897443	0.207562	0.214573	0.0594804	0
BPIFB4	-0.435607	0.870083	1	0.107923	0	0.0580887	0	0	0	0	0	0	0.115605	0	0
BPIFB6	-2.45171	0.37564	1	0.256615	0	0	0.040498	0.046051	0	0	0	0	0	0	0
BPIFC	-0.158353	0.944763	1	0.104581	0	0.0281449	0	0	0.0302028	0	0	0	0.140031	0	0
BPNT1	-0.116921	0.555925	0.747614	6.41056	6.50933	7.25588	8.50991	11.4079	7.7388	8.27225	6.55674	6.27938	6.44733	4.65168	7.66555
BPTF	-0.366375	0.222138	0.451975	6.05073	5.35849	6.07052	4.84427	4.68251	9.31382	2.95977	3.71003	3.37433	8.73438	4.41247	3.0229
BRAF	-0.422889	0.0884225	0.26516	2.74577	2.10525	2.21139	2.46595	2.1553	3.77451	1.34455	1.62148	1.56711	3.10581	1.56098	1.45462
BRAP	-0.289645	0.172999	0.392279	4.56297	4.78838	4.82127	4.14784	7.54351	6.374	4.11016	2.81482	3.30235	5.69987	3.60613	4.61366
BRAT1	0.349462	0.235791	0.46738	26.2582	24.5211	19.6187	20.5117	46.4978	14.8204	43.1009	27.7539	27.6636	17.7668	24.8328	30.6178
BRCA1	-0.0458008	0.935394	0.968616	0.811117	0.201424	0.408539	0.310036	2.29156	0.524375	1.43548	0.708451	0.23903	0.486237	0.563453	0.311956
BRCA2	0.591961	0.256857	0.489728	0.204119	0.0920842	0.193572	0.0920379	0.607016	0.275096	0.683107	0.364705	0.100716	0.317559	0.281403	0.170876
BRCC3	-0.20168	0.341284	0.572651	5.973	6.93661	8.91264	7.67176	6.21909	9.95146	5.84735	5.58605	4.65713	8.55198	5.09249	7.09099
BRD1	-0.217513	0.11742	0.314681	11.2825	11.5964	9.64627	10.3435	11.955	9.7945	6.35988	9.32059	7.79762	9.79094	8.8416	8.64481
BRD2	1.70291	0.16592	0.382868	0.0315271	1.83001	0	1.24387	0.0226309	0.0606999	1.51788	0.164788	0.903805	1.3621	3.85381	1.94697
BRD3	-0.854541	0.00117973	0.0138089	13.1949	26.4334	17.6708	12.8631	19.199	15.7914	4.53983	9.10779	8.16007	12.7095	8.46228	11.2791
BRD3OS	-0.439468	0.0753509	0.240954	3.84087	5.54476	4.17759	3.71249	4.88753	4.04512	1.57632	3.08398	3.03914	3.03493	2.20692	5.05913
BRD4	-0.141605	0.337001	0.569144	18.8891	16.2204	15.3491	14.6752	18.3274	13.2606	10.9173	13.8657	13.5936	16.9169	12.6025	11.8172
BRD7	0.197125	0.213354	0.442934	5.49666	4.7051	6.08045	5.91312	7.48269	5.67341	6.22157	4.73576	5.11135	7.06083	6.88914	6.8174
BRD8	-0.377433	0.108713	0.299649	4.80666	6.38951	7.3721	6.00964	10.0872	5.16178	2.64636	4.50816	5.07726	5.29875	4.01851	6.57896
BRD9	0.0597236	0.657611	0.815592	16.3025	11.4803	15.2754	16.0016	16.8577	13.2919	13.8759	13.8616	12.9267	13.2036	12.8398	17.8451
BRDT	-2.76717	0.362716	1	0.1298	0	0	0.0136564	0	0	0	0	0	0	0	0
BRF1	0.125908	0.643043	0.806789	6.50751	6.47733	3.93313	5.18015	8.96325	2.81761	5.40836	5.92827	4.82953	3.78681	5.79104	7.53153
BRF2	0.0761445	0.825106	0.916583	1.17314	2.15544	1.17102	0.787687	1.86029	0.78848	1.09585	1.52897	1.34818	0.685438	1.26671	1.70182
BRI3	1.04367	0.0132777	0.0791845	81.0707	69.0859	68.3408	57.5866	71.0618	57.4369	269.297	176.271	118.386	63.1826	67.2139	38.8562
BRI3BP	0.496642	0.0924864	0.273631	1.74369	1.86578	2.30151	1.26944	2.90587	2.42931	3.7203	3.28772	1.32557	2.00859	2.84899	2.73718
BRICD5	-0.0426817	0.929858	0.966442	1.70588	2.3718	1.17406	1.48289	6.62445	0.678411	1.5994	1.66008	1.56475	1.04845	2.28356	4.04648
BRINP1	-1.05781	0.587312	1	0.133108	0	0	0	0	0.0384415	0	0.0186359	0	0.0356457	0	0.0225004
BRINP2	-1.05412	0.109454	0.300628	2.14473	1.31469	2.20302	2.75946	7.50966	0.113477	1.46008	1.17359	1.23839	2.29739	0.364606	0.2214
BRINP3	-1.00814	0.0997328	0.286144	0.259555	0.685832	0.698516	0.57932	0.179661	0.449755	0.0898585	0.311477	0.403417	0.0397185	0.0550506	0.426212
BRIP1	-0.832022	0.172306	0.391438	0.360387	0.206922	0.176341	0.116335	0.864273	0.747477	0.492261	0.201824	0.0594084	0.24566	0.158085	0.055381
BRIX1	-0.116724	0.67644	0.829008	6.56313	2.72888	9.83253	8.62027	8.923	9.15393	6.21548	5.18295	6.58119	7.48384	5.25373	7.77105
BRK1	0.589058	0.0123785	0.0751547	59.8106	59.2931	55.1291	77.7495	69.3853	40.0586	117.193	67.3078	90.0243	61.6386	72.5965	78.0712
BRMS1	0.856308	0.0131422	0.0785663	22.6021	26.8767	17.4594	25.0892	30.4314	8.71873	50.2405	34.0385	33.8609	13.9761	33.9739	46.2546
BRMS1L	-0.346532	0.261194	0.493959	3.7709	2.2946	5.16853	3.28002	3.37568	6.78744	2.18898	1.93989	2.90777	4.81428	2.47377	3.73561
BROX	0.0378222	0.895022	0.947953	5.92178	7.06173	8.88594	6.36542	6.614	15.0849	9.79476	6.23066	5.82134	10.3947	7.13189	8.00806
BRPF1	0.163553	0.578037	0.763119	5.91953	6.76743	4.68355	5.44272	7.21832	2.03872	5.16793	5.61432	4.72407	3.85965	7.36928	5.48584
BRPF3	-0.604022	0.00236989	0.0237246	12.5416	13.6693	11.4078	11.2741	15.3176	10.9633	4.20797	8.7215	6.21342	9.61948	8.34549	8.26528
BRS3	-0.165802	0.957572	1	0	0	0	0	0	0.0475057	0.0199319	0	0	0	0	0
BRSK1	-0.248854	0.493729	0.702424	6.22712	4.10239	3.75957	2.63624	4.64735	2.89264	1.00606	3.00758	3.75536	2.94695	1.80991	6.46053
BRSK2	-0.655601	0.192039	0.416263	0.154213	0.176245	0.055336	0.0973496	0.210326	0.154394	0.0597957	0.0921202	0.106528	0.033038	0.061055	0.139029
BRWD1	-0.456313	0.11985	0.31811	3.31194	3.22513	3.37115	3.94779	2.84742	6.89545	1.82449	2.38443	2.48122	4.798	2.31064	2.21585
BRWD3	-0.29128	0.34316	0.574301	3.54699	2.52608	2.92018	3.20355	2.0887	4.62369	1.66211	2.04085	1.79788	4.8905	2.3329	1.6404
BSCL2	-0.119988	0.776588	0.888387	0.515293	0.295864	0.453849	0.377037	0.580054	0.324689	0.136229	0.498447	0.339777	0.652329	0.278197	0.22172
BSDC1	-0.156203	0.44943	0.667781	21.2558	23.0117	15.5396	23.2914	23.034	13.6335	11.8739	14.457	19.1285	14.9441	14.7368	23.066
BSG	0.255187	0.347824	0.578572	198.132	275.124	142.053	206.723	258.534	125.021	210.86	201.37	252.104	118.09	238.363	276.538
BSN	-1.24713	0.00274475	0.0264903	0.288428	0.303062	0.204372	0.459796	0.318423	0.257274	0.0424697	0.171749	0.14754	0.148613	0.0216821	0.182679
BSND	-0.960926	0.174231	0.393579	0.193678	0.123352	0.0245284	0.323636	0.134938	0.0394828	0.0441753	0.165886	0.0708299	0.0366112	0.0338292	0.0308132
BSPH1	0.79598	0.79841	1	0	0	0	0	0	0	0	0	0	0.0954094	0	0
BSPRY	0.516592	0.341103	0.572483	0.747134	1.32575	0.455757	0.778206	0.77765	0.0287695	0.603539	1.3947	1.05802	0.987053	0.850424	0.43782
BST1	1.27844	2.79656e-05	0.000715882	11.5741	6.87999	6.42019	4.71901	4.80894	5.85147	20.9343	17.1422	11.9928	8.10966	14.2726	15.3571
BST2	1.36613	0.00112456	0.013285	79.1741	69.94	44.3686	68.2577	92.1434	27.9337	294.804	123.573	73.6272	44.5786	145.98	189.784
BTAF1	-0.312218	0.335606	0.56756	17.4819	8.32798	12.6121	14.8982	7.9179	18.2218	7.21385	7.97588	7.17094	21.0111	8.85799	7.26577
BTBD1	-0.122739	0.524056	0.726704	22.9155	20.7395	24.9153	26.5168	19.3853	32.9826	17.6235	17.6517	16.6779	26.3445	21.4309	25.5173
BTBD10	0.115396	0.570164	0.757692	4.83266	5.38735	5.89018	7.37461	6.04208	7.17442	7.58831	4.89834	6.0421	6.75958	4.32867	6.67027
BTBD11	2.15088	0.000616299	0.00833525	0.214514	0.0333703	0.151293	0.0840507	0	0.03418	0.229453	0.356254	0.314249	0.198088	0.636965	0.3301
BTBD16	-0.0610884	0.979715	1	0.252035	0	0	0.149157	0	0	0	0	0	0	0.327416	0
BTBD17	1.65504	0.461749	1	0	0	0.0694812	0	0.0347488	0	0.0312837	0.253024	0	0	0	0
BTBD18	-1.30304	0.145047	1	0.200993	0.065945	0.0590089	0.0519055	0.0196742	0.105539	0.0177124	0.0409311	0.0378663	0.0587181	0.0271281	0
BTBD19	-0.269283	0.505568	0.711989	44.2445	13.9085	26.5666	54.5618	46.1234	11.4293	30.3169	24.5288	32.368	30.7622	14.5241	11.3751
BTBD2	-0.215541	0.462164	0.679658	59.483	83.847	40.5736	44.9762	86.8014	29.1115	37.325	42.3878	54.9359	30.1978	43.9115	59.5934
BTBD3	-0.811296	0.00645495	0.0487283	22.0988	21.8951	28.208	27.5323	19.659	36.0805	6.34761	11.8581	13.4676	23.5303	8.43113	20.0172
BTBD6	0.153717	0.474531	0.689301	18.2214	16.9527	12.7525	18.158	22.2318	11.0911	17.7632	16.7085	21.3676	16.0072	12.9899	14.2749
BTBD8	-0.861009	0.0451877	0.176411	0.802811	0.914055	0.997959	1.27602	0.710055	2.39579	0.314993	0.363954	0.475345	1.54587	0.411493	0.607445
BTBD9	0.0187956	0.939479	0.970843	1.80855	1.50101	1.3567	1.87362	2.35443	2.0965	1.26446	1.55982	1.22102	1.24876	1.94599	2.98257
BTC	-0.865461	0.0282117	0.130689	7.36419	5.43126	6.14598	7.8154	4.45465	4.80315	0.661723	2.17789	2.72215	6.55885	2.02698	4.58769
BTD	-0.430057	0.0508883	0.18866	5.51162	6.21368	4.87917	7.61487	4.58418	5.85865	2.96465	3.90602	4.92447	5.05545	2.59698	4.23996
BTF3	0.379086	0.0239384	0.117672	190.389	152.616	172.615	217.957	185.073	163.859	199.888	173.474	256.407	186.461	232.452	222.453
BTF3L4	0.0928665	0.738189	0.866776	6.16275	3.61836	8.0731	6.32894	5.59883	9.46169	9.34529	4.88506	4.50755	7.1596	6.27357	5.88277
BTG1	0.819054	0.00316289	0.0292488	54.4179	22.4383	57.91	33.4486	36.3597	48.9879	67.0848	57.939	84.2703	82.3304	68.9658	42.7366
BTG2	0.400988	0.367635	0.597947	54.1276	71.2985	56.5332	79.6866	173.155	27.8646	179.645	61.7798	105.316	56.5077	85.6553	37.0633
BTG3	-0.519696	0.158728	0.372861	23.6234	14.662	31.5508	23.8626	13.1921	49.4095	16.2858	12.2435	15.0517	24.9119	7.57011	26.8367
BTG4	-1.3957	0.123351	0.32452	0.101779	0.0612209	0.584338	0.192749	0.0730594	0.195958	0.0657741	0.0379989	0.0351537	0.0726823	0	0.229394
BTK	3.18622	2.80202e-09	1.04463e-06	2.91728	1.13777	2.83649	1.56831	0.668759	0.782716	31.0523	13.4915	4.23195	3.50798	16.9895	10.4862
BTLA	0.697193	0.252596	0.485188	0.235689	0.0981478	0.136616	0.103003	0	0.146605	0.175746	0.263982	0.206644	0.174784	0.134585	0.098069
BTN1A1	0.475898	0.748316	1	0.160972	0.0181548	0	0	0	0	0.0585151	0.0676105	0.0416987	0.0215536	0	0.0272103
BTN2A1	0.472166	0.0717784	0.234963	10.13	8.32718	6.41358	8.79899	10.7882	4.10762	9.43671	9.71759	10.038	6.14498	12.06	13.1005
BTN2A2	0.879625	0.00941629	0.0626184	2.17693	1.19204	0.969693	1.42161	2.21465	0.589671	3.50736	2.3878	1.96011	1.39912	1.9615	2.76115
BTN3A1	0.977998	0.000174249	0.00308396	8.90939	5.10407	6.61332	4.71168	4.01082	4.14252	7.4508	11.0219	9.89419	8.94799	13.5577	8.72134
BTN3A2	1.11102	6.73785e-06	0.000234572	4.43956	3.81429	8.31017	7.01528	6.02857	5.48788	11.8142	10.1667	11.0756	8.40552	14.8409	12.122
BTN3A3	0.569448	0.0128313	0.077113	5.45259	3.30896	5.61896	4.86907	4.86812	3.60892	6.07557	4.93352	6.81601	5.52891	8.41221	5.1169
BTNL3	0.126669	0.943665	1	0.0477472	0	0	0.226059	0.102822	0	0	0	0	0.0767185	0.283556	0
BTNL8	1.7458	0.0235771	0.116632	0.98936	0.544306	0.519526	0.0456987	0.129912	0.139378	0.46783	2.02705	2.97544	0.0775448	0.931481	0.522114
BTNL9	-1.75446	0.000986856	0.0121376	1.36445	0.331448	0.296586	0.869613	1.82231	0.712324	0.0254356	0.352671	0.176726	0.267017	0.331134	0.28387
BTRC	-0.30925	0.10888	0.299887	3.01464	2.72	3.24521	3.95522	4.07018	4.02834	1.71307	2.30747	2.24241	3.59364	2.73596	3.016
BUB1	-1.49843	0.0613053	0.212882	2.38251	0.346252	1.39425	0.575354	15.5125	1.05288	2.83653	0.859654	0.132548	1.5244	0.617237	0.324351
BUB1B	-0.629537	1	1	0.355664	0.055809	0.18311	0.161067	4.91182	0.285816	1.72384	0.640837	0.0961384	0.298158	0.252543	0.104558
BUB3	-0.000406501	0.99811	0.998717	5.12715	5.10274	6.03998	6.08799	7.84419	7.69369	6.54262	4.93415	4.91168	6.31311	5.61243	6.12843
BUD13	0.022433	0.93379	0.968074	3.55451	4.40378	3.71215	4.99841	8.0544	2.54336	4.60273	4.07033	4.2603	3.29606	3.22938	5.45248
BUD23	0.18885	0.345713	0.576943	44.7459	46.4448	48.5598	51.6275	61.5954	35.1956	60.0376	45.1769	49.2389	39.4065	36.3221	67.951
BUD31	0.240884	0.420503	0.644274	16.5046	8.56927	13.3593	16.4276	27.6338	6.82671	17.7994	13.5689	17.7578	17.815	14.0381	12.3869
BVES	-1.08223	0.00707292	0.0517305	1.08319	1.51123	1.9326	1.567	0.809937	1.9117	0.379169	0.471807	0.654719	1.633	0.297812	0.501831
BX255925.3	0.192784	0.638878	0.804154	13.6327	18.4917	8.536	13.9773	36.0238	4.58008	14.9889	14.8934	16.8436	7.87322	15.0782	27.6327
BX276092.9	1.30346	0.476975	1	0.130098	0.0293457	0	0	0	0	0	0.145716	0	0.139358	0	0.0879664
BYSL	-0.230825	0.412472	0.637982	7.5506	11.5789	9.70426	13.4837	14.6216	5.20691	6.37307	7.42799	9.81687	6.88866	5.49852	12.3849
BZW1	0.0741286	0.76701	0.88232	23.4214	10.5367	20.3371	26.2655	15.1839	28.4138	19.8007	15.6392	20.6918	25.2109	17.7743	20.3501
BZW2	0.114405	0.628282	0.796783	16.8079	11.3538	17.7436	16.8384	9.82807	15.4239	18.4406	13.598	11.2025	11.1379	15.3935	16.8973
C10orf105	2.52245	0.00137926	0.0156725	0.0354256	0	0.0508468	0.022363	0	0.0136412	0.137362	0.0661303	0.134593	0.151789	0.0876591	0.0479063
C10orf113	0.79598	0.79841	1	0	0	0	0	0	0	0.0921159	0	0	0	0	0
C10orf120	0.79598	0.79841	1	0	0	0	0	0	0	0	0	0.0567283	0	0	0
C10orf142	-0.165805	0.957571	1	0	0	0	0.0496922	0	0	0	0	0	0	0	0
C10orf143	0.740468	0.0807447	0.251198	0.84627	0.827187	0.151832	0.868109	1.06308	0.814672	1.02543	0.868869	1.09611	1.13313	1.25643	1.62126
C10orf53	-0.646696	0.835616	1	0.0269933	0	0	0	0	0	0	0	0	0	0	0
C10orf55	3.08831	0.000451171	0.00655106	0.0987315	0.0222704	0.079712	0	0	0.0285135	0.382828	0.414687	0.409213	0.132199	0.329814	0.0333788
C10orf62	-0.819455	0.693142	1	0.0482215	0	0	0.136983	0.0519218	0	0	0	0	0	0.0715931	0.0652102
C10orf67	-0.510586	0.290259	0.523539	0.255199	0.102336	0.244193	0.501195	0.203542	0.240211	0.0916227	0.14821	0.362369	0.101246	0.112263	0.153381
C10orf71	-2.03549	0.506529	1	0.0668278	0	0	0	0	0	0	0	0	0	0	0
C10orf82	-0.372722	0.643242	0.806838	0.373407	0	0.114848	0.656646	0.918996	0.369736	0.10342	0.0597474	0.276369	0.285704	0.475189	0.504961
C10orf88	-0.514828	0.0456559	0.177257	2.04186	3.89634	2.55173	3.00015	2.93138	4.20235	2.11581	1.99781	1.50776	2.21233	1.46348	2.79295
C10orf90	-1.45416	0.638382	1	0.0578036	0	0	0	0	0	0	0	0	0	0	0
C10orf95	0.425492	0.407955	0.633877	0.396539	1.25224	0.853735	0.488126	1.11012	0.778735	0.999417	1.42125	0.821769	0.212382	1.82506	0.589866
C10orf99	4.34863	0.0480403	1	0	0	0	0.0621152	0	0	0.254356	0	0	0	1.55828	0
C11orf1	0.236318	0.441753	0.661691	0.851498	0.452733	0.589257	0.54712	0.818605	1.1066	1.06124	0.783407	0.772014	0.846955	0.451498	0.699116
C11orf16	0.0157139	0.993407	1	0.152651	0	0.0657304	0	0	0	0.0295949	0	0	0.0981097	0	0.0825723
C11orf21	2.52131	2.7409e-06	0.000112651	2.28592	1.84914	1.99406	1.13825	0.212184	0.409761	6.93422	7.21747	10.4954	2.44863	9.77193	3.51765
C11orf24	0.345008	0.201914	0.428749	8.146	8.82903	8.13479	13.8987	11.8327	5.85919	15.1473	10.5584	10.4314	6.53063	9.58403	12.2976
C11orf42	-0.883159	0.327492	0.559084	0.561092	0.644321	0	0.144899	0.43938	0.294623	0.0494458	0.114263	0.105707	0.273195	0	0.551832
C11orf45	2.46123	0.000795266	0.0102116	0.0932025	0.0840931	0.36788	0.0588355	0.301063	0.071778	1.62625	0.869922	0.0643828	0.149755	1.56825	0.378115
C11orf49	-0.215274	0.342722	0.573892	12.5907	11.9022	10.8542	9.07762	16.9601	9.47518	6.33039	7.66546	11.5846	8.00258	8.18306	13.8473
C11orf53	-1.10191	0.723384	1	0.143831	0	0	0	0	0	0	0	0	0	0	0
C11orf54	-0.428562	0.160766	0.375893	4.25971	7.12226	6.94991	8.11745	6.07722	12.9017	3.67759	3.4441	5.22761	7.82824	3.93291	7.63258
C11orf58	-0.133694	0.441331	0.66134	54.6522	51.7224	60.684	65.2076	50.8098	76.0358	47.77	40.1069	45.4406	61.3205	43.7334	63.8853
C11orf65	0.447238	0.428217	0.650437	0.158149	0.110983	0.113496	0.149751	0.0756821	0.101496	0.187372	0.0984075	0.145662	0.319988	0.0521777	0.0712886
C11orf68	0.194083	0.614427	0.787241	11.1475	14.4154	5.02082	11.3699	15.2085	3.17162	13.1468	10.4109	12.9904	4.92521	9.33109	10.4674
C11orf71	0.422088	0.241625	0.47406	1.26921	0.691869	0.853928	0.951437	0.882599	0.977458	2.17871	0.888481	0.986346	1.27458	0.510349	0.89394
C11orf74	0.0242195	0.92266	0.962538	3.71921	5.62189	5.04358	4.48218	5.77287	6.41672	3.88621	3.35418	6.3562	6.10525	3.51388	5.81334
C11orf80	-0.129295	0.672213	0.825879	10.2367	5.30224	7.60877	11.9753	12.4802	3.50381	5.22406	7.79532	9.65293	7.19416	5.38769	6.44547
C11orf86	-1.092	0.725812	1	0.0490746	0	0	0.0929373	0	0	0	0	0	0	0	0
C11orf87	-0.885657	0.534672	1	0.00989999	0.00893239	0.0106572	0.00937429	0.0746177	0	0.00959671	0	0	0.0318139	0	0.0133878
C11orf88	-0.492376	0.873568	1	0.0751633	0	0	0	0	0	0.0364304	0	0	0	0	0
C11orf91	-0.686486	0.136896	0.344007	5.02788	1.10171	3.4021	3.26461	1.54677	1.74245	1.11402	0.643592	1.26523	1.23103	1.81287	3.20535
C11orf94	-0.960361	0.278941	1	0.789317	0.854604	0.169937	0.747402	1.01986	0.182363	0.612109	0.176813	0.163574	0.338199	0	0.426959
C11orf95	-0.571891	0.0625484	0.215877	2.40919	3.10153	0.96991	2.34617	3.52202	1.3576	1.07276	1.56858	1.56276	1.2169	1.10505	1.84088
C11orf96	-0.851972	0.0156257	0.0886495	627.999	327.729	510.749	499.823	710.696	649.95	166.322	185.594	585.652	371.324	153.163	195.603
C11orf97	1.52295	0.343956	1	0.0830978	0	0	0	0.268423	0.191988	0	0	0.688832	0.534075	0.123373	0
C12orf10	0.280922	0.313669	0.545364	19.3406	25.2843	18.6934	23.1856	30.9156	11.9937	31.8852	23.3603	24.7529	13.2866	23.7355	23.1725
C12orf29	-0.210968	0.523745	0.726545	1.61644	1.98061	1.84748	3.11789	1.33221	4.38008	1.41216	1.4752	1.9644	1.9025	2.1036	2.59072
C12orf4	0.375544	0.154054	0.366541	3.43809	3.14288	4.36659	5.46871	3.9617	5.29556	6.85557	4.5095	3.0156	5.50806	6.22384	4.05799
C12orf40	-0.621017	0.841892	1	0.0609539	0	0	0	0	0	0.0196955	0	0	0	0	0
C12orf42	2.79317	0.136564	1	0.0338082	0	0	0	0	0	0.0983176	0.0378666	0.0350313	0	0.150582	0
C12orf43	-0.079917	0.716528	0.854176	2.62189	4.39985	3.47689	3.37018	4.13234	2.31183	2.4679	2.56777	2.86111	2.55072	3.30969	3.83678
C12orf45	-0.519286	0.096776	0.281466	0.416893	0.562131	0.27176	0.434231	0.326687	0.907	0.318807	0.290539	0.220787	0.339887	0.312913	0.410297
C12orf49	0.238137	0.240136	0.472104	3.00176	3.72249	3.07919	3.03992	3.4495	2.98557	4.58	3.36963	2.55941	3.04239	3.85708	3.16734
C12orf50	0.342708	0.876893	1	0	0	0	0	0.0725523	0.116759	0	0	0.104729	0	0.10004	0
C12orf54	-2.62262	0.324505	1	0.457473	0.137587	0	0.0721967	0	0	0	0	0	0	0	0
C12orf56	1.28797	0.57047	1	0	0	0	0.0112179	0.0255121	0	0.0344521	0	0	0	0	0.0480622
C12orf57	0.112841	0.651356	0.810926	31.976	20.2116	38.1131	26.2297	39.7044	21.4531	26.5931	22.9951	42.2235	34.5382	18.4474	28.667
C12orf60	-0.230187	0.731586	0.863442	0.242138	0.0624206	0.372368	0.262035	0.260719	0.279717	0.067063	0.271205	0.179213	0.481693	0.0513566	0.0935558
C12orf65	-0.597193	0.0815224	0.252503	1.19798	3.12685	1.56594	1.76231	4.07701	1.45803	0.933169	1.10218	1.39648	1.26033	1.14339	2.16968
C12orf66	-0.392708	0.245266	0.477809	0.562049	0.775025	0.696362	0.853533	1.22177	1.65381	0.421473	0.582007	0.52744	0.624773	0.645524	1.29067
C12orf71	1.12492	0.420436	1	0.304345	0.0549197	0	0	0.131079	0	0.177013	0.409054	0	0.260806	0.0903704	0
C12orf73	-0.138262	0.627334	0.796318	4.21722	3.0753	3.56548	3.15451	8.66697	3.06984	2.87469	2.71761	4.4496	3.75418	2.5445	4.68738
C12orf75	0.136628	0.654651	0.813284	15.3578	14.6601	13.5203	24.9296	21.6033	8.88899	9.4009	14.7084	26.4564	20.7765	14.0679	12.4697
C12orf76	-0.841672	0.0271832	0.128084	2.61025	2.98118	4.24151	1.61126	1.10287	4.57073	1.05696	1.25825	1.49785	1.75195	0.821676	2.69208
C13orf42	-0.646696	0.835616	1	0.0387054	0	0	0	0	0	0	0	0	0	0	0
C13orf46	1.65854	0.594296	1	0	0	0	0	0	0	0	0	0	0.0494044	0	0
C14orf119	-0.215516	0.408734	0.634484	7.74892	7.23461	10.5933	14.1947	9.33315	12.5028	11.7512	7.24146	8.489	8.28349	5.74054	6.45021
C14orf132	-1.14689	0.00288333	0.0274352	1.09386	1.01398	0.483911	0.979015	0.871244	0.536604	0.152516	0.453143	0.380397	0.658086	0.255838	0.151975
C14orf178	-0.165802	0.957572	1	0	0	0.0970693	0	0.0970921	0	0.0874103	0	0	0	0	0
C14orf180	-1.12611	0.717463	1	0	0	0	0	0.0619778	0	0	0	0	0	0	0
C14orf28	-0.326509	0.293696	0.526428	0.839302	0.991664	0.795935	0.775811	1.07584	1.40817	0.736106	0.425262	0.641896	1.09169	0.415363	1.0269
C14orf39	0.79598	0.79841	1	0	0	0	0	0	0	0	0.0231938	0	0	0	0
C14orf93	0.357516	0.197121	0.423402	1.94612	1.86007	1.40256	1.42112	2.4151	0.838291	1.91847	1.81028	1.94816	1.18365	1.95888	2.60944
C15orf39	1.09661	0.0106281	0.0678106	13.8396	13.958	7.78557	3.76079	7.7082	6.44314	10.9678	29.6427	15.6486	5.55434	26.7716	14.0242
C15orf40	-0.130409	0.495784	0.704467	0.882523	1.02248	0.831269	0.902133	0.831464	0.978938	0.865209	0.617789	0.571531	0.773459	0.729575	1.02392
C15orf41	-0.657832	0.0082633	0.0573706	3.73727	3.74666	4.18403	5.56773	5.49059	4.79697	1.49742	2.3255	3.14961	4.43029	2.19479	2.40343
C15orf48	2.12688	0.000507673	0.00716749	3.48409	0.441202	1.64498	0.578786	0.197444	4.58969	6.99173	3.35463	7.66362	9.75579	10.89	4.79422
C15orf53	-0.165802	0.957572	1	0.0285128	0	0	0	0.0307007	0	0	0.0319355	0	0	0	0
C15orf61	0.0103529	0.961343	0.980992	1.46812	1.70778	1.82857	1.68887	1.99883	1.27548	1.78775	1.44051	1.74753	1.27369	1.49515	1.27981
C15orf62	0.0964091	0.825204	0.916583	0.786519	0.643117	0.343961	0.861121	0.952732	0.255539	0.547993	0.550583	0.229211	0.631876	1.16772	0.598283
C15orf65	0.12967	0.83371	0.920264	0.479437	0.288385	0.946193	0.226989	1.11849	0.553843	1.08442	0.357993	0.496781	0.684749	0.118634	0.756403
C16orf45	-0.736686	0.151563	0.36307	0.324702	0.605464	0.419443	0.225471	0.396234	0.100025	0.125902	0.121227	0.269159	0.162313	0.289246	0.175639
C16orf46	-0.587214	0.124603	0.326306	0.846142	0.453293	0.512357	0.726096	0.854129	0.427638	0.205055	0.533089	0.19179	0.453184	0.392576	0.572121
C16orf54	2.04218	0.00122624	0.0142413	5.9491	3.9444	3.83276	1.45097	0.5338	0.364443	6.26926	17.2891	15.1306	3.838	13.4829	2.71214
C16orf58	-0.210552	0.252928	0.485638	29.2812	33.0008	26.4569	31.0817	40.5648	18.385	19.7866	23.8602	22.5675	24.3287	19.9982	30.3214
C16orf70	0.00962876	0.965196	0.98273	6.10734	7.03807	7.0952	4.12256	7.27049	7.54414	6.58457	5.89229	3.94735	5.65682	6.76315	7.25047
C16orf71	-0.165522	0.67752	0.82985	0.630201	0.284303	0.3392	0.457498	0.678559	0.266935	0.264721	0.399982	0.3265	0.47254	0.124752	0.56815
C16orf72	-0.22608	0.320899	0.552289	12.6915	10.8683	10.7549	11.2299	8.81873	14.8759	8.94481	9.90773	9.16587	13.0288	6.9298	6.21934
C16orf74	1.16736	0.139895	0.347344	0.528296	0.0250874	0.269385	0.0526571	0.209571	0	0.350392	0.311428	0.432164	0.119137	0.701783	0.188005
C16orf78	-0.165805	0.957571	1	0.0545427	0	0	0	0	0	0	0	0	0	0	0
C16orf86	1.00239	0.0821364	0.253641	2.20685	2.32301	0.890862	1.04483	3.46528	0.159334	3.96651	3.50166	1.57209	0.640229	3.20818	5.16041
C16orf87	-0.234816	0.408077	0.633967	1.01314	2.05863	1.25023	1.31032	1.57868	2.25512	1.11784	0.765733	0.913236	1.747	1.28406	1.68197
C16orf89	-0.292011	0.835217	1	0.266394	0.0801192	0.0318632	0.11211	0	0	0.172156	0	0.0306702	0	0	0.16011
C16orf90	1.64051	0.510636	1	0	0	0	0	0.0691527	0	0.062257	0.071934	0.133096	0	0	0
C16orf91	0.0301315	0.921352	0.962079	12.0911	11.9841	9.10467	11.6182	17.7647	12.5914	8.42964	8.33897	16.5401	5.67832	11.1422	19.4921
C16orf92	-1.10191	0.723384	1	0.195257	0	0	0	0	0	0	0	0	0	0	0
C16orf95	-0.210035	0.856095	0.93	0.603643	0.317709	0.162453	0	0.162491	0	0.19505	0.225368	0.104247	0	0	0.476181
C16orf96	-0.064866	0.921056	0.962079	0.655197	0.0824873	0.19683	0.0865681	0.131251	0.0880093	0.103392	0.153596	0.205249	0.440685	0.0678664	0.103026
C17orf100	-0.356842	0.235066	0.466725	1.55913	2.90327	2.24973	1.60198	2.17882	1.64781	1.02901	1.18896	1.78739	1.84777	0.837264	2.10841
C17orf107	1.01363	0.0425271	0.169964	1.19648	0.323862	0.919994	1.73179	0.69936	0.37516	1.52435	2.22075	3.17026	0.714059	0.609046	1.08638
C17orf113	-0.585476	0.178222	0.398395	0.590913	0.266579	0.217616	0.382839	0.686487	0.161673	0.15074	0.121919	0.241693	0.266515	0.277046	0.336461
C17orf47	0.242489	0.902286	1	0.082315	0.0247566	0	0	0	0.0316966	0.0797933	0	0.0568619	0	0	0
[truncated: 16,141 more rows]

## Sheet: Treat vs POR
Transcriptome differences in POR patients with Cai's Prescription
gene_id	log2FoldChange	pvalue	padj	Treat-1	Treat-2	Treat-3	Treat-4	Treat-5	Treat-6	POR-1	POR-2	POR-3	POR-4	POR-5	POR-6
A1BG	0.21052	0.475229	0.755878	4.758	5.95163	13.2829	6.69844	3.81278	7.76521	5.08269	7.12305	5.53816	6.305	6.02679	6.03842
A1CF	1.46697	0.59472	1	0	0.0294665	0	0.014241	0	0	0	0	0	0.0130964	0	0
A2M	-1.56813	0.0656818	0.313531	15.4952	7.9848	9.56851	2.63337	26.6519	24.7112	138.626	62.2675	3.00299	13.7832	22.4245	19.6122
A2ML1	3.52682	1	1	0.0892638	0.0257839	0.0985514	0.0498449	0.071632	3.15108	0.0518522	0.107842	0.0665112	0.0229193	0.127066	0
A3GALT2	-1.20613	0.00397943	0.0748372	1.0181	1.02928	0.721253	0.265303	0.571901	0.787413	1.87672	1.72199	1.06203	1.03691	2.36712	1.92507
A4GALT	0.695297	0.09026	0.361517	1.74459	4.93846	3.52625	6.63563	2.21126	1.80597	1.48425	2.0176	2.6598	0.94067	1.33722	4.14119
A4GNT	-0.31176	0.833106	1	0.0392064	0.0792735	0	0	0.183529	0	0.0318843	0	0	0.211398	0.0488337	0.0889599
AAAS	-0.252255	0.30115	0.630556	10.7373	17.4027	14.2583	12.4577	12.5098	9.53025	18.7946	16.5272	11.408	8.24006	14.9023	19.3358
AACS	0.0092378	0.979207	0.992746	12.6473	24.2598	17.9424	27.5211	11.7819	16.7858	9.9788	20.7577	13.0875	16.0322	10.0673	42.7603
AADAC	0.335065	0.512953	0.775637	47.9131	163.75	80.5883	107.553	29.4632	54.7157	19.3302	50.3804	155.782	82.7855	20.6878	45.6209
AADACL4	0.701689	0.696036	1	0.0881708	0.0891386	0.0425883	0	0	0	0	0	0	0.0396176	0.0549108	0.0500152
AADAT	0.437978	0.269356	0.598591	0.662859	0.72598	0.426899	0.728713	0.801586	0.961246	0.157227	0.596903	0.552209	0.595683	0.550418	0.814687
AAGAB	0.207072	0.284097	0.613301	13.4536	19.8718	17.3584	17.5143	13.8978	9.70861	12.2948	9.53486	13.4792	12.582	10.2532	19.7646
AAK1	0.195736	0.639391	0.846471	2.44216	1.73039	2.32393	1.69807	1.68549	0.290584	0.882696	1.82895	0.884562	3.04814	1.03345	0.763704
AAMDC	0.553743	0.119787	0.416417	5.79381	11.0691	13.8384	6.95454	6.19308	10.0029	3.71006	5.48702	10.8662	3.73075	4.26172	8.43637
AAMP	0.0808769	0.739608	0.894974	49.653	58.8216	57.1689	55.6887	49.0653	29.4563	50.3129	41.6352	47.0003	21.8929	44.4825	68.1553
AANAT	-1.60123	0.00531146	0.086547	0.301598	0.237151	0.356101	0.294721	0.282362	0.23326	2.07119	0.944655	0.3787	0.180688	0.876532	0.418202
AAR2	0.240644	0.200525	0.526284	19.8608	24.493	20.5491	19.8237	18.2168	14.9883	13.0561	15.2117	20.7879	13.4414	12.829	22.8117
AARD	2.01817	0.00600887	0.0921079	0.422829	0.488537	0.116706	0.560755	0.254482	0.420456	0	0.0851381	0.0262544	0.298554	0.0376183	0.137058
AARS	-0.0574039	0.794026	0.918592	23.3046	32.5243	23.227	19.3582	20.7713	19.3215	25.1723	25.2945	17.6025	16.7076	22.7839	35.139
AARS2	-0.104989	0.671971	0.86286	5.31478	5.7374	6.07413	4.26051	3.99752	2.61262	3.97057	6.09442	3.58645	2.93046	5.96909	6.52021
AASDH	-0.0570311	0.793851	0.918532	2.22275	2.69301	1.90868	2.56856	2.79116	1.94423	2.38149	1.70735	1.70219	3.47183	2.1753	3.22221
AASDHPPT	0.0466597	0.78145	0.913689	6.46176	6.77024	8.78464	7.39361	8.97545	4.74319	5.59893	5.49773	5.88269	9.58666	5.8827	8.55717
AASS	0.66214	0.162441	0.481374	22.6547	23.9293	27.1867	15.7436	23.2455	3.98798	3.95758	7.64717	6.71454	35.8792	7.78953	10.1257
AATK	-0.757011	0.0893384	0.359909	3.70474	1.58816	4.89416	4.84835	1.78938	2.09582	2.71476	6.85162	4.93887	1.76464	10.6801	3.07432
ABAT	0.585092	0.0534431	0.284623	19.0844	14.016	23.1901	15.6987	18.7735	4.13123	6.33556	10.3308	9.8678	16.6221	7.27761	9.80589
ABCA1	0.465357	0.121747	0.41893	27.7602	26.5747	23.3082	14.2477	26.4805	11.6056	18.4478	12.5643	6.41762	26.7427	12.3758	15.5197
ABCA10	0.0947619	0.840196	0.937078	0.0545697	0.143439	0.12652	0.0533255	0.163486	0.164599	0.0976325	0.102553	0.123336	0.156926	0.0679696	0.111438
ABCA12	0.125081	0.86241	0.948885	0.0663669	0.0298202	0.121102	0.0432358	0.0276151	0.0769936	0.0419785	0.0554326	0.0192307	0.152416	0.0642939	0
ABCA13	-0.0561028	0.957702	0.984672	0.0080813	0.02451	0.0234206	0	0.00756588	0.0328135	0.00328603	0.037968	0	0.00726231	0.0503285	0.00458415
ABCA2	-0.164191	0.500158	0.768581	11.0996	10.1227	8.75922	9.16844	8.51991	4.04205	4.76968	11.3573	9.64156	12.1515	10.0434	7.84916
ABCA3	0.361439	0.226989	0.554701	10.9805	10.1209	8.981	7.27975	8.22607	2.20205	3.15366	7.37401	5.50008	5.3282	5.96138	8.24325
ABCA4	1.88291	0.130963	1	0.00908829	0.0918805	0	0.00888106	0.0255259	0.021087	0	0.00853981	0.00790038	0.0163345	0	0.0103107
ABCA5	-0.228541	0.502815	0.771142	2.42625	1.79777	2.6059	2.13531	2.16569	1.77451	0.870138	1.98246	2.51523	5.84365	1.66118	2.31663
ABCA6	0.551532	0.286117	0.614805	33.2894	10.6613	17.0624	14.5129	32.5346	5.83013	5.3395	9.38096	7.27121	42.0801	4.78913	7.84423
ABCA7	-0.795974	0.00423106	0.0765902	7.43369	5.64406	8.78567	7.77259	5.74189	7.79988	10.911	15.2769	15.8464	7.91211	15.3279	7.9455
ABCA8	0.305408	0.429758	0.723201	5.48674	5.07708	14.4666	9.58227	11.526	2.95907	2.29556	5.19823	4.81886	13.6103	5.23849	7.31794
ABCA9	0.691215	0.210565	0.536442	2.27269	0.762577	0.700291	0.49778	3.68685	1.01145	0.30273	1.29789	0.39172	2.18322	0.414852	1.01135
ABCB1	-0.124214	0.69814	0.875411	1.01077	1.23476	0.732336	1.20722	0.722873	1.1889	0.616503	1.08169	1.09832	2.08161	0.769373	1.1308
ABCB10	-0.251028	0.247562	0.578235	5.83271	4.13136	5.8955	4.8905	5.93262	2.92386	7.61288	6.63098	3.80275	6.40641	4.70877	4.69744
ABCB11	-0.482548	0.715154	1	0.0200273	0.0202471	0.0290207	0	0.0281249	0	0	0	0.0522286	0.044994	0	0.0340816
ABCB4	-1.09612	0.123114	0.42121	0.327816	0.0157816	0.0452405	0.122035	0.292293	0.162988	0.533187	0.3227	0.0678495	0.252509	0.719408	0.10626
ABCB5	2.09581	0.434292	1	0	0	0	0	0	0.0612023	0	0.00826189	0	0.00790145	0	0
ABCB6	0.971062	0.407008	1	0.0228028	0.0461062	0.0220284	0.133697	0.0640453	0.026454	0	0.0428533	0.0792892	0	0.0284021	0
ABCB7	0.147154	0.348215	0.667479	6.297	6.43385	6.24494	5.53153	5.26822	4.97381	5.35252	4.37479	3.90164	6.8478	4.8186	5.757
ABCB8	0.141816	0.495318	0.766153	18.9502	27.3025	19.1685	17.8049	17.5391	17.8448	13.8612	17.2858	14.3818	16.1794	17.0545	29.0898
ABCB9	0.276638	0.513231	0.775681	0.959924	0.588158	0.458979	0.303204	0.344956	0.202478	0.165593	0.646884	0.278152	0.296261	0.25362	0.671025
ABCC1	0.538515	0.311203	0.63852	2.11652	1.82039	1.27154	2.06826	1.88295	0.42756	0.933411	1.35554	0.951975	1.32479	1.53453	0.0477852
ABCC10	-0.219916	0.354206	0.672244	6.43688	9.08745	6.45132	4.88817	6.70386	2.85741	7.05193	8.51789	6.30187	4.74629	6.23055	7.85003
ABCC11	1.78937	0.101937	1	0.0278295	0.0703373	0.0403266	0.0407924	0.0130273	0.0484283	0	0	0.0241919	0	0.0173316	0.0315727
ABCC12	0.323306	0.909348	1	0	0.0271659	0	0.0262582	0	0	0	0	0	0	0	0.0457279
ABCC2	-0.0311241	0.934637	0.976814	0.169215	0.239501	0.119877	0.132285	0.105615	0.170135	0.155961	0.169603	0.156904	0.202755	0.12646	0.127984
ABCC3	0.195943	0.596033	0.824781	26.4234	5.19611	22.4634	13.3228	22.8742	10.4817	13.2786	17.9251	18.276	16.1999	11.5232	6.33432
ABCC4	0.63171	0.171625	0.493106	46.9323	51.043	29.3694	34.9163	38.9082	6.99226	6.49637	12.4617	13.5222	57.0212	15.4422	27.5778
ABCC5	-0.659604	0.0139388	0.144098	4.9205	5.74136	5.42882	2.84245	6.73711	3.51991	10.7924	7.93317	4.00787	7.20772	7.73899	7.1014
ABCC6	-1.1537	0.205867	1	0.0223047	0.0225495	0.0107736	0.0544903	0	0	0.0272087	0.0209586	0.029084	0.0501106	0.0277817	0.0885669
ABCC8	2.24184	0.391317	1	0.0129132	0	0	0	0	0.0898855	0.0210032	0	0	0	0	0
ABCC9	-0.205028	0.738354	0.894974	0.0597749	0.0362586	0.0981664	0.0876179	0.0951362	0.0693461	0.0194446	0.0112335	0.0727466	0.247099	0.0893435	0.0813781
ABCD1	-0.114645	0.567552	0.808555	19.1284	22.536	19.2548	16.4518	18.3628	11.2801	19.3531	16.7317	15.0424	13.1593	20.1359	28.5363
ABCD2	-1.33706	0.0373346	0.24031	0.0667853	0.0225061	0.129035	0.0870167	0.0416839	0.0387395	0.117677	0.0941323	0.164492	0.260074	0.277283	0.0126281
ABCD3	0.479595	0.0782055	0.339998	35.0516	35.9622	44.9151	40.2243	33.2682	16.2915	12.7194	18.5015	24.0919	43.0508	14.8768	31.2736
ABCD4	-0.239153	0.3077	0.636012	9.41054	8.83595	11.7713	7.20765	10.7802	11.5343	10.9249	11.906	9.74827	8.60229	11.7789	17.7851
ABCE1	0.0311672	0.862528	0.948885	16.9469	19.7467	16.2345	19.1216	19.3808	9.88158	16.9214	12.6295	12.4074	23.5682	14.4913	16.7352
ABCF2	0.122514	0.736019	0.894049	2.80009	3.84043	1.77811	3.61644	3.70311	6.088	3.72625	3.62467	3.88094	4.82148	1.70725	3.17673
ABCF3	-0.106458	0.626603	0.84086	17.0146	23.3008	20.2457	14.92	16.2267	12.4635	12.7395	19.2948	14.7447	14.2916	19.3799	30.2907
ABCG1	-0.923859	0.0894286	0.360099	2.62362	0.801895	2.09246	1.55021	1.79938	1.07946	8.75785	3.98459	1.18013	0.849881	1.40594	1.38443
ABCG2	-0.795805	0.239765	0.570057	0.173117	0.102094	0.111492	0.11278	0.351165	0.0334728	0.175983	0.122002	0.062704	0.622292	0.449223	0.0491007
ABCG4	0.268171	0.639596	0.846664	0.203919	0.206158	0.229827	0.132846	0.111366	0.0985712	0.0414589	0.175645	0.265898	0.0916266	0.021166	0.19279
ABCG5	0.457031	0.756832	1	0	0.101734	0.0486062	0	0.0706587	0.0291856	0.0204591	0	0	0	0.031335	0.142706
ABCG8	0.708594	0.580682	1	0.0289874	0.0293056	0.028003	0	0.0090462	0	0.0157159	0	0	0.0173665	0.0120351	0.0109621
ABHD1	-0.857741	0.280422	0.610619	0	0.143259	0.228151	0.0923147	0.0884436	0.547975	0.653021	0.310686	0.246363	0.382027	0.352998	0.107175
ABHD10	0.564415	0.0458743	0.266569	10.3284	9.67131	7.92122	9.88749	9.17761	3.71968	2.9922	4.09937	4.7748	5.92802	4.87744	11.0916
ABHD11	0.194155	0.388894	0.696991	34.132	36.4474	37.0888	29.2818	29.588	33.1335	18.5431	24.813	33.4558	22.889	28.8087	46.2658
ABHD12	0.294482	0.00921743	0.117174	100.956	96.9133	95.2754	96.5728	101.74	55.2378	70.6541	66.7319	73.9472	81.0239	60.4889	79.8517
ABHD12B	-1.76708	0.00209638	0.0531748	0.081305	0.164395	0.19636	0.278079	0.152239	0.0471618	0.429784	0.45839	0.530084	0.182663	0.911429	0.507326
ABHD13	0.0566106	0.770403	0.908027	5.25507	4.56318	5.22739	5.84706	4.65199	1.81084	3.96687	3.93567	3.40353	4.73419	4.30964	4.88463
ABHD14A	0.0913769	0.730528	0.890626	4.04302	5.56834	4.01893	4.46616	3.51087	3.53479	5.09871	4.51478	3.87112	3.63329	1.82457	4.12151
ABHD14B	-0.322743	0.228482	0.556916	8.25078	6.7008	8.08098	7.01294	7.59616	9.62492	13.6428	8.09646	9.31808	6.53143	12.2126	8.76419
ABHD15	-0.408349	0.0566878	0.29153	4.69727	4.98334	3.41732	3.7968	5.03109	2.57893	4.77895	6.55711	4.75545	3.73483	6.1637	5.52646
ABHD16B	-0.629973	0.164882	0.484496	3.67896	4.33138	3.2841	4.27768	5.53707	11.4535	14.8837	9.97697	5.70798	3.76646	10.4408	7.92495
ABHD17A	-0.502355	0.0413383	0.252485	48.4224	46.6018	54.8904	59.2189	47.8526	56.0493	88.603	69.924	82.638	39.2028	80.3717	75.5983
ABHD17B	0.319832	0.17067	0.491678	4.9043	3.55847	4.21637	5.8702	4.02031	5.3629	3.3968	3.02077	2.81498	4.85011	4.50105	3.91341
ABHD17C	0.355007	0.368674	0.681001	2.63999	1.29144	1.6728	2.91267	2.33873	3.55669	0.669479	2.93412	2.04816	2.09183	2.3336	1.41703
ABHD18	-0.281878	0.165122	0.485102	1.2576	1.3145	1.47229	0.999804	1.66631	1.05095	1.17874	1.32191	1.31557	2.31777	1.61951	1.57185
ABHD2	0.00473256	0.983337	0.993887	18.6742	16.5535	14.5686	17.8297	12.1411	6.28825	12.9001	16.53	9.40412	18.0451	13.6618	11.8297
ABHD3	-0.925021	0.000968812	0.0357585	4.62538	5.68207	5.27364	4.9141	4.70803	5.14762	14.7838	10.3855	7.01304	5.00245	10.015	9.24419
ABHD4	-0.264288	0.172097	0.493815	8.97412	12.9522	12.3765	11.9726	7.97138	5.10119	8.64723	10.874	10.7895	14.9259	11.601	12.1766
ABHD5	0.415316	0.0949572	0.370264	14.661	20.3157	15.288	19.0842	12.698	13.316	5.98852	10.3999	14.6535	17.8792	8.71613	13.8021
ABHD6	0.221786	0.493244	0.76498	19.9862	28.9943	23.898	17.8642	19.863	7.75041	8.43369	11.5832	10.8131	23.7634	12.8473	32.8859
ABHD8	-0.375432	0.191273	0.516084	7.27567	8.12804	12.8055	7.23964	9.48653	5.47294	13.4008	10.8324	8.6062	4.4186	10.014	15.7171
ABI1	-0.229479	0.261949	0.590713	15.1767	8.76762	15.5843	15.6207	16.1526	11.9582	18.3342	14.6407	13.4326	19.1206	17.4846	12.2361
ABI2	0.478498	0.0588654	0.296966	3.4475	3.11091	3.35129	3.2211	3.95	1.92993	1.3579	1.68497	2.32346	4.34901	1.58384	2.13593
ABI3	-2.85153	1.98766e-05	0.00601585	3.42399	1.13167	3.43493	2.38075	7.12015	5.99655	91.3273	28.7705	7.18354	2.36691	18.4123	19.3853
ABI3BP	-1.94772	0.00542864	0.0876531	0.214074	0.207014	0.0989064	0.0909535	0.0871394	0.118777	0.0756931	0.839603	0.0890011	1.81506	0.30142	0.116155
ABL1	0.0475636	0.764706	0.906362	15.3561	15.6254	15.9569	15.6114	14.8636	6.99507	10.2659	14.8348	11.8775	12.7062	12.6502	16.5556
ABL2	0.837646	0.0237767	0.190924	12.2961	11.4876	11.5444	16.0925	7.60605	18.5062	11.0265	6.78799	5.63553	13.0034	4.10919	3.79889
ABLIM1	0.116536	0.75261	0.900272	4.13432	3.03545	3.72057	5.16143	4.12083	2.52581	1.02911	2.51848	3.47094	7.67788	3.88661	2.05094
ABLIM2	0.0586341	0.854574	0.944855	0.315861	0.333212	0.278601	0.509958	0.334287	0.382369	0.357387	0.27099	0.417833	0.259168	0.427633	0.296026
ABLIM3	-1.07389	0.0149828	0.14967	0.273493	0.0774187	0.348751	0.277948	0.245808	0.444199	0.596076	0.678449	0.627649	0.530877	0.831188	0.223402
ABO	0.403937	0.453582	0.739943	3.12609	5.29702	8.54939	2.58153	3.91603	1.48131	0.823553	1.57215	2.14337	10.0501	2.41301	1.39865
ABR	-1.62856	0.0134309	0.141437	0.0800282	0.0404533	0.115966	0.0391017	0.103021	0.0116053	0.317276	0.263195	0.034784	0.0629281	0.336418	0.102142
ABRA	-0.730636	0.745714	1	0.0756093	0	0	0.0246284	0	0	0	0	0	0.0905956	0	0.0857793
ABRACL	-0.520076	0.232296	0.560164	12.3246	17.1397	13.2476	15.832	16.7391	32.758	57.8787	22.2374	16.7999	13.9355	29.4047	18.118
ABRAXAS1	0.0492675	0.873448	0.953115	1.37326	0.963799	1.35951	1.14232	1.40255	0.434493	0.738373	1.13041	0.878055	1.89702	0.975389	0.566534
ABRAXAS2	-0.0215184	0.88986	0.960196	4.89662	6.1469	5.87368	5.85081	6.75698	3.95762	5.24661	5.25529	4.03469	6.02705	5.46309	7.42455
ABT1	0.180202	0.318075	0.643616	10.6895	10.0927	11.4637	11.067	10.4045	6.96536	7.41023	8.29656	11.7279	6.41116	8.53407	9.37594
ABTB1	-1.22915	0.00794775	0.10773	24.6988	10.8619	30.4215	30.8333	12.0242	20.2008	27.7188	58.8619	103.676	14.8711	60.4891	21.9965
ABTB2	0.456892	0.205586	0.531913	15.1844	15.4942	13.5603	13.6893	14.0568	2.15266	4.95325	9.62291	10.0968	10.7815	4.35774	11.7791
AC001226.2	-0.382639	0.753311	1	0.157507	0	0.177518	0.076958	0.0983078	0	0	0.148002	0.02282	0.401044	0.0653947	0
AC003002.2	1.04439	0.0952717	0.370791	1.73253	0.404204	2.18868	2.08373	0.873402	4.63833	1.40897	0.500915	0.810964	1.67671	0.497991	1.20958
AC004076.1	-0.410975	0.894949	1	0	0	0	0	0.195801	0	0.255122	0	0	0	0	0
AC004233.2	-0.589163	0.749785	1	0.0673468	0	0.0650597	0	0.0630514	0	0.136923	0	0.117088	0	0	0
AC004593.3	-2.22212	0.0136405	0.142464	0.0687606	0	0.0265702	0.0403157	0.0515001	0	0.391433	0.155066	0.0478185	0.0865091	0.102774	0.0156019
AC004687.2	-1.3194	0.186861	1	0.0714837	0	0.0460374	0.0116423	0.0223082	0	0.0678225	0.0783646	0.0207134	0.128479	0.0593579	0
AC004754.1	0.814229	0.792307	1	0	0	0	0	0.115979	0	0	0.0582017	0	0	0	0
AC004805.1	-0.935685	0.764	1	0	0	0	0	0	0	0	0.0807477	0	0	0	0
AC005041.1	-2.10217	0.294049	1	0	0	0	0	0.009243	0	0	0.00927686	0	0.00887214	0.0368909	0.0112006
AC005154.5	-0.427943	0.201969	0.527158	4.64918	3.47407	7.02985	3.65429	6.81286	9.14568	7.23305	5.69818	8.61015	11.0808	6.04258	9.28776
AC005324.3	0.306304	0.808768	0.926008	0.0755544	0.292804	0.0486591	0	0.0825249	0.0438261	0	0.0354974	0	0.0565812	0	0.385727
AC005520.1	-0.217919	0.782143	0.913809	0.169123	0.075991	0.21784	0.036726	0.0527789	0.0436007	0.213948	0.0882871	0.0326706	0.219532	0.0936232	0
AC005551.1	-0.315422	0.784428	1	0	0.42716	0.272116	0	0.527432	0	0.114538	0.132341	0.122432	0.50627	0.175425	0.479355
AC005670.2	-0.935685	0.764	1	0	0	0	0	0	0	0	0	0	0	0.0972829	0.0886096
AC005697.1	-0.454794	0.883977	1	0	0	0	0	0	0	0	0.112103	0	0	0	0
AC005702.1	0.0226718	0.978216	1	1.01048	0.583756	0.278904	0.705315	0.270295	0.334937	0.821766	0.135643	0.627431	0	1.07881	0.327542
AC005726.1	-0.821005	0.134073	0.437931	1.08704	0.549485	2.23151	0.531126	1.65377	1.57637	3.31509	2.68127	1.88991	1.22109	0.507737	3.69976
AC005779.2	-0.454792	0.883978	1	0.126245	0	0	0	0	0	0	0.237251	0	0	0	0
AC005832.4	0.987885	0.751258	1	0	0.17163	0	0	0	0	0	0	0	0	0	0
AC005833.1	-2.40795	0.196941	1	0.0209329	0	0	0	0.0195978	0	0	0.118018	0	0	0.0521462	0.0712457
AC006030.1	-0.755206	0.763464	1	0	0	0.0132588	0	0.0128496	0	0	0	0	0.037002	0	0.0155711
AC006059.2	0.101423	0.958151	1	0	0	0	0.0488578	0.0234045	0	0	0.0117451	0	0.0224654	0.0311375	0
AC006064.6	-1.17409	0.350054	1	0.0245005	0.00825649	0.0236685	0	0	0	0.0132832	0	0.0212981	0.0146784	0.0610335	0.00926534
AC006254.1	-0.334838	0.549918	0.796887	0.0492443	0.0871235	0.273539	0.0240607	0.161362	0.142823	0.150178	0.18509	0.0963174	0.121698	0.245346	0.111736
AC006978.2	1.52779	0.242819	1	0.208512	0	0.302146	0	0.29282	0.846647	0	0.293893	0	0.0936903	0.129857	0.118279
AC007040.2	-1.00836	0.539172	1	0	0	0.032171	0	0.031178	0	0.0135413	0	0.0434237	0.029927	0	0.0377813
AC007192.1	-2.18557	0.0706488	1	0.0270068	0	0	0.026391	0.0126422	0	0.109815	0.025377	0.0352152	0.0242698	0.0840961	0
AC007240.1	-2.87239	0.0650107	1	0	0	0	0.0339936	0	0	0.0565802	0.0326874	0	0.0625228	0.129987	0.118398
AC007326.4	0.0611331	0.982519	1	0	0	0	0	0	0.144792	0.0676658	0	0	0.0747726	0	0
AC007906.2	1.57242	0.121874	0.419063	0.823171	0.166441	0.0397608	0	0.154134	2.76944	0.133888	0.232048	0.178894	0.14795	0.615183	0.280168
AC007998.2	0.954114	0.759035	1	0	0	0	0.149124	0.285741	0	0	0	0.132657	0	0	0
AC008073.3	0.506993	0.870772	1	0.0304404	0.0307745	0	0	0	0	0	0	0	0.0273554	0	0
AC008397.1	-0.454794	0.883977	1	0	0	0	0	0	0	0.0621884	0	0	0	0	0
AC008397.2	-1.3673	0.44032	1	0.0116131	0	0.0112187	0	0	0	0.0188885	0.0109122	0.0201903	0.0104362	0	0
AC008537.1	0.0261038	0.992316	1	0	0	0.116655	0	0.113054	0	0	0.113468	0	0.108518	0	0
AC008575.1	-0.935685	0.764	1	0	0	0	0	0	0	0	0	0	0.179821	0	0
AC008581.2	1.45816	0.320635	1	0.147859	0.0597927	0.0285675	0.0288975	0.0553714	0	0.072147	0	0	0	0	0.0335494
AC008676.3	0.272862	0.85654	1	0.0162763	0.0329098	0	0	0	0.113294	0.0132365	0.0764699	0	0.0438803	0.020273	0
AC008687.4	0.347043	0.703665	1	0.140272	0.094541	0.225847	0.182764	0.262651	0.108488	0.038025	0.131806	0.162583	0	0	0.477418
AC008750.8	-0.907565	0.770554	1	0	0	0.121736	0	0	0	0	0	0.219089	0.113245	0	0
AC008758.4	-1.47653	0.202771	1	0.0267777	0.0270716	0.0258683	0	0.0250698	0	0.0653302	0.0251616	0.0232776	0.0481278	0.0667061	0.0607589
AC008758.6	-0.935685	0.764	1	0	0	0	0	0	0	0.192065	0	0	0	0	0
AC008764.1	-0.454792	0.883978	1	0	0	0.0261303	0	0	0	0	0	0	0.0486153	0	0
AC008764.4	0.90407	0.0935343	0.367345	1.23471	0.734275	0.701637	0.922664	0.679979	1.76946	0.59066	0.477729	0.694506	0.848505	0.54279	0.0823995
AC008770.2	-0.943068	0.761718	1	0	0	0	0.0397023	0	0	0	0	0.105955	0	0	0
AC009119.2	-0.454794	0.883977	1	0	0	0	0	0	0	0	0.0902409	0	0	0	0
AC009336.2	-2.03115	0.509376	1	0	0	0	0	0	0	0	0.03706	0	0	0.0491249	0
AC009477.2	-0.136975	0.944251	1	0.40605	1.23152	0	0.396791	0	0	0	0.763089	0	1.4596	0	0
AC009690.1	-1.3602	0.21199	1	0.0476231	0	0	0	0.0148619	0.110497	0.0387291	0.0894981	0.0551979	0.0142656	0.098862	0.198106
AC009879.3	-0.344315	0.496487	0.766959	0.170009	0.143229	0.301098	0.0553775	0.384651	0.246539	0.230431	0.38606	0.160103	0.483802	0.264694	0.112511
AC010323.1	-0.260887	0.929179	1	0.119715	0	0.231298	0	0	0	0	0	0	0.430329	0	0
AC010325.1	-0.898419	0.395217	1	0.137222	0.277457	0.265125	0.134093	0.12847	0	0.557975	0.128941	0.238573	0.369947	0.341836	0
AC010326.2	-0.0380394	0.957276	0.984584	0.88495	0.275281	0.263045	0	0.509851	0.315892	0.553599	0.12793	0.355052	0.367046	0.254366	0.617835
AC010422.3	0.674432	0.0977067	0.375935	428.621	364.219	532.53	440.467	324.565	319.23	75.8734	230.145	313.535	67.2377	404.041	377.607
AC010422.6	-1.29334	0.12383	0.422316	0.0237099	0.0479404	0.0458095	0.0231693	0.0554943	0	0.0964095	0.155953	0.0412217	0	0.103362	0.0537982
AC010422.8	-0.620115	0.145898	0.455731	0.400717	0.726413	0.827611	0.175536	0.879684	0.240455	0.898978	0.636212	0.612598	1.58944	0.61959	0.454616
AC010542.3	-0.510098	0.746588	1	0.396203	0	0.382748	0	0	0	0.161104	0.372292	0.344416	0	0	0.112374
AC010547.4	-1.55241	0.406832	1	0	0.0178436	0	0	0.0495725	0	0	0	0.0306858	0.126889	0.0439677	0
AC010615.4	0.595896	0.794719	1	0	0.148722	0	0	0	0.682647	0.478534	0	0.127879	0	0	0
AC010616.1	-1.2465	0.0704865	0.324653	0.133656	0.0675618	0.129117	0.326522	0.375396	0	0.271738	0.376771	0.842352	0.210195	0.416191	0.151634
AC011005.1	-0.284297	0.345983	0.665715	4.01324	2.00086	2.86788	3.38451	3.19111	3.89049	3.04019	4.75254	5.83039	3.60652	2.80749	3.30564
AC011195.2	0.987885	0.751258	1	0	0	0	0	0.0874913	0	0	0	0	0	0	0
AC011448.1	-1.34514	0.0140152	0.144486	0.315611	0.191445	0.91468	0.493464	0.709157	0	1.79668	0.889693	0.877948	0.907604	0.943467	0.78774
AC011498.4	-0.160383	0.852546	0.943992	0.500637	0.2336	0.558041	0	0.540816	0	0.0626368	0.542797	0.267815	0.622939	0.335769	0.087381
AC011499.1	0.598036	0.757834	1	0	0	0	0	0.111886	0.970511	0.485947	0.224593	0	0	0	0.135583
AC012213.5	0.901074	0.772231	1	0	0	0.0698956	0	0	0	0	0	0	0	0	0.0273616
AC012651.1	-2.45822	0.190643	1	0	0	0	0.0174829	0	0	0.0290992	0.0336223	0.0155524	0	0.0668522	0
AC013394.1	0.389953	0.0772765	0.338343	68.833	51.6919	82.6834	80.8673	62.6729	75.5677	45.7048	48.8524	52.814	86.1058	41.2086	48.3563
AC013470.2	0.0260996	0.993318	1	0	0	0	0.0357488	0	0	0	0	0	0.0328755	0	0
AC013489.1	0.0261028	0.992905	1	0	0	0	0	0	0.0492826	0.0172735	0	0	0	0.0264559	0
AC015802.6	0.509955	0.166994	0.48758	6.54556	4.96616	6.9639	10.2485	7.85269	16.9539	4.92364	5.60818	7.53686	10.5946	4.54296	6.78509
AC015813.2	0.00808935	0.989281	0.996007	0.58117	0.742167	0.67963	0.538028	1.43185	4.4357	2.43779	1.32213	1.22313	1.45686	0.723879	2.32505
AC017083.3	-1.40033	0.310947	1	0	0.121764	0.0581756	0	0	0	0.146922	0.0565864	0	0.0270589	0.150016	0.0683209
AC018362.3	-0.505273	0.445937	0.734111	0.10896	0.165233	0.184204	0.21295	0.127513	0.0948047	0.243679	0.0767879	0.331512	0.465107	0.0339288	0.0618077
AC018523.2	-0.00838426	0.995769	1	0.170601	0	0.0549357	0.0555703	0	0	0	0.053435	0.098868	0.0511038	0	0.0645159
AC018709.1	-1.62218	0.465793	1	0.0991921	0	0.191647	0	0	0	0	0	0	0.534838	0.370648	0
AC019117.2	-0.701165	0.785203	1	0	0	0	0	0	0.0914588	0.0320562	0	0	0	0.147291	0
AC020636.2	-0.454794	0.883977	1	0	0	0	0	0	0	0	0	0	0.0524792	0	0
AC020915.1	0.486343	0.297579	0.626934	0.328529	0.315528	0.269766	0.33709	0.338333	0.0952832	0.106869	0.324137	0.142794	0.339519	0.18414	0.0559077
AC021097.3	1.41669	0.648867	1	0.149967	0	0.289747	0	0	0	0	0	0	0	0	0
AC022167.5	-1.97903	0.128611	1	0.0853528	0.0862897	0	0	0	0	0.208238	0.120303	0.0741966	0.153406	0	0.0968334
AC022400.6	-1.2187	0.140621	1	0.0477377	0.0482617	0.0345874	0.0116623	0.0223465	0	0.135878	0.0672851	0.020749	0.0750746	0.0445949	0.0135397
AC022414.1	-0.0501765	0.967403	1	0	0.0413286	0.0592374	0.0399478	0.0382726	0.0474256	0.0332453	0	0.0355366	0.165316	0	0
AC024592.3	-2.53507	0.353497	1	0	0	0	0	0	0	0.334785	0	0	0.246631	0	0.31136
AC025165.3	-1.46792	0.240091	1	0.20452	0.206765	0.197574	0.0999283	0	0	0	0.192177	0.800044	0.183793	0.636852	0
AC025283.3	2.553	0.403828	1	0.24798	0	0	0	0.580411	0	0	0	0	0	0	0
AC025287.4	0.987885	0.751258	1	0	0.0566102	0	0.0547188	0	0	0	0	0	0	0	0
AC026316.5	-0.896848	0.699878	1	0	0	0	0.0595709	0.114146	0	0	0	0.211972	0.109566	0	0
AC027644.4	1.84801	0.10802	1	0.0167757	0.0339196	0.0486179	0	0.0942344	0.21408	0.0409281	0.0315265	0.0291659	0.0150756	0	0
AC027796.3	-0.32952	0.85942	1	0.0146086	0.0147689	0.0141125	0	0	0	0	0.0137269	0.0253982	0.0131281	0	0
AC036214.3	0.172181	0.862478	1	0.0909424	0.137911	0.131781	0.222172	0.0851421	0	0.110937	0	0	0.204315	0.113274	0.154762
AC040162.1	0.0494874	0.954028	1	0.363531	0.245015	0.117062	1.30256	0.340346	0.14058	0.295639	0.910913	0.210677	0.108897	0.150933	0.687382
AC055811.2	-0.116195	0.894123	1	0.205064	0.0414629	0.15848	0.16031	0.0383969	0	0.0667065	0.0770752	0.213912	0.110569	0.0510836	0.0930584
AC068580.4	-2.22989	0.00544449	0.0877243	0.0594855	0.0150346	0.0718318	0.0435969	0.0696145	0.189779	0.846583	0.0558956	0.0646379	0.28065	0.777971	0.118102
AC068631.2	0.287895	0.563246	0.805807	29.2429	26.2012	33.2035	29.1178	16.4786	10.1293	8.90399	23.1806	47.8293	3.4873	12.0837	14.3082
AC068775.1	-0.454794	0.883977	1	0	0	0	0	0	0	0	0	0	0	0	0.0789318
AC068790.8	0.932532	0.646676	1	0	0	0.133088	0.134626	0.515921	0	0	0.129453	0	0.24761	0	0
AC068831.7	-1.75513	0.0089072	0.115226	0.0519486	0.0105038	0.0501844	0.0304585	0.0875437	0	0.177437	0.185491	0.0270951	0.158725	0.0905868	0.106085
AC068896.1	-0.128447	0.765519	0.906477	0.344941	0.287187	0.62725	0.436215	0.493909	0.0941582	0.181513	0.457586	0.458601	0.6382	0.429642	0.207179
AC068946.2	-1.39926	0.652902	1	0	0	0	0	0	0	0.0215318	0.0124393	0	0	0	0
AC068987.5	-1.02552	0.168614	0.489345	0.211047	0.284485	0	0.481215	0.329311	0	0.400476	0.793242	0.366923	0.316098	0.350494	0.319246
AC073111.5	-0.459396	0.109962	0.399822	2.10266	1.74783	3.11459	1.87208	3.10594	1.68043	1.48198	2.37092	3.89936	3.19127	3.78297	3.60473
AC073283.3	0.415923	0.854531	1	0	0	0.136473	0	0	0.245836	0.229774	0.0663725	0	0	0	0
AC073508.2	-0.28058	0.706207	0.879244	0.138758	0.196394	0.294901	0.216951	0.0259816	0	0.225688	0.130384	0.120621	0.124696	0.0345661	0.377813
AC073610.3	0.916024	0.110479	0.400562	1.4789	5.00871	0.785774	2.02326	3.53068	4.63241	0.420947	3.47413	1.34988	1.79418	0.644719	2.09728
AC073896.1	-0.391687	0.626521	1	0.148206	0.224749	0.143173	0.43448	0.277507	0	0.180791	0.139262	0.0644172	0.599338	0.276898	0.336282
AC074143.1	-0.65839	0.181548	0.506028	0.329967	0.238278	0.774135	0.460633	0.573712	0.27343	0.805029	1.24021	0.696606	0.465971	0.469705	0.267393
AC079447.1	0.729764	0.7395	1	0	0.180269	0.103354	0.0348492	0	0	0	0	0	0.192289	0	0
AC084121.5	0.506991	0.870772	1	0	0	0.0480835	0	0	0	0	0	0	0	0	0
AC087289.3	-0.454794	0.883977	1	0	0	0	0	0	0	0.102667	0	0	0	0	0
AC087721.2	0.405284	0.0696343	0.322629	3.94141	3.05492	5.39404	4.68604	4.98154	3.01024	2.75123	2.7468	2.59823	2.21373	4.09103	4.06167
AC090360.1	-0.032693	0.956267	0.984219	0.18783	0.0949459	0.211693	0.24473	0.439626	0.326858	0.127293	0.294158	0.108853	0.168795	0.19496	0.710315
AC090517.4	-0.441836	0.132233	0.435246	0.563837	0.305868	0.810392	0.591297	0.386251	0.46267	0.84997	0.865787	0.669459	0.543771	0.496742	0.670881
AC091167.2	-1.38182	0.492063	1	0.0180913	0	0	0.0176788	0	0	0.0294253	0.0169995	0.04718	0	0	0
AC091167.7	0.544135	0.779398	1	0.0403572	0	0	0.0788739	0.0188916	0	0.0656403	0	0	0.0181336	0	0
AC091551.1	0.422975	0.566304	0.80791	0.678513	0.571634	0.710093	0.110507	0.899921	0	0.0919659	0.212522	0.294913	0.4065	0.845125	0.256593
AC092042.3	0.376183	0.856598	1	0.0730889	0.0738912	0	0.142845	0	0	0.059439	0	0	0	0	0.16584
AC092329.3	0.10164	0.815069	0.927663	0.401145	0.405548	1.09211	0.926541	0.546269	0.634604	0.355885	0.514003	0.538919	1.31088	0.590493	0.372356
AC092718.3	-1.6941	0.55473	1	0.0672815	0	0	0	0	0	0	0.126442	0	0	0	0.228994
AC092718.8	-1.72165	0.135317	1	0.0480183	0	0	0.14077	0.0224779	0	0	0.0902409	0.166968	0.0863039	0.239238	0.0817157
AC092835.1	-0.0721554	0.918713	0.971429	0.150129	0.341497	0.435091	0.183382	0.351384	0	0.0610455	0.458472	0.0652529	0.303557	0.373987	0.212903
AC093155.3	0.260178	0.651758	0.852719	0.379424	1.15077	0.466503	0.471892	0.742741	0.960386	0.196358	0.615817	0.269861	0.402966	0.300741	1.95663
AC093227.2	0.0260996	0.993318	1	0	0	0.0952792	0	0	0	0	0.0926763	0	0	0	0
AC093323.1	-0.0744524	0.75558	0.902067	3.15766	2.67743	3.31283	3.45063	3.01984	3.70265	2.73361	3.54137	4.4273	2.4715	3.29867	3.69795
AC093512.2	0.883911	0.0237816	0.190924	3.59678	2.69709	6.58109	3.6777	2.72066	0.773745	0.523023	1.81296	1.98781	1.94792	1.86913	2.10785
AC093668.2	-0.935685	0.764	1	0	0	0	0	0	0	0	0	0	0	0	0.0441434
AC093668.3	0.895562	0.208079	0.534653	0.552712	0.349237	0.533942	0.607624	0.582144	2.24425	0.224745	0.129839	0.300293	0.310437	1.29081	0.627056
AC093827.5	0.62862	0.242208	0.572707	0.602207	0.213086	0.756283	0.588476	0.507419	0.733565	0.416279	0.254639	0.602018	0.649413	0.0375041	0.204963
AC096582.3	-0.454794	0.883977	1	0	0	0	0	0	0	0	0	0.016182	0	0	0
AC096887.1	0.162052	0.806796	0.924675	0.723276	0.548412	0.436696	0.795132	0.931076	0	0.294099	0.76458	0.314369	0.487482	0.11261	1.0257
AC097625.1	-0.492616	0.534438	0.790104	0.132581	0.134036	0.0365938	0	0.124125	0	0.0616116	0.0889855	0.115252	0.102124	0.0471819	0.171902
AC098582.1	-0.454792	0.883978	1	0	0.120613	0	0	0	0	0	0.224207	0	0	0	0
AC098588.1	1.03194	0.307795	1	0.183689	0	0.0709804	0.179501	0.240763	0	0.0298768	0.0345207	0.0638718	0.099044	0.045759	0.0416793
AC098650.1	-0.0466219	0.977472	1	0.039284	0	0	0	0	0.113935	0	0.0369132	0.0341493	0.0882571	0.0244652	0
AC098850.3	-3.52429	0.0417314	0.253588	0.0473309	0.143551	0	0	0.0664683	0	0	0.0444745	0.363443	0.155959	2.13214	0.00894955
AC099489.1	-0.160837	0.779718	0.912955	2.14401	0.755658	1.6785	2.9729	0.288506	1.20182	0.906459	3.78897	2.34254	0.559753	1.57616	0.409119
AC104389.4	-1.17793	0.538885	1	0	0.0398618	0.03809	0.07706	0	0	0.128261	0	0	0.212599	0	0
AC104472.3	-0.454794	0.883977	1	0	0	0	0	0	0	0	0	0	0	0	0.0210288
AC104662.2	1.32137	0.128254	1	0.0500249	0.050574	0.386608	0.146653	0.234172	0.696418	0.203412	0.0470059	0.0869725	0.134865	0.0623087	0.113507
AC106886.5	-0.190612	0.7797	0.912955	0.0475091	0.0240153	0.0229478	0.0290161	0.0166796	0.137791	0.0338068	0.0446419	0.0567865	0.122746	0.0591751	0.0269497
AC107959.5	-0.128909	0.94513	1	0	0	0.577251	0.350351	0	0	0	0.561481	0	0.214794	0.148855	0
AC108488.2	-1.08333	0.0511515	0.27932	0.164928	0.83369	1.11529	0.805835	0.617634	1.72202	2.41427	0.929845	1.72044	1.63034	2.05426	2.43245
AC108941.2	-0.935685	0.764	1	0	0	0	0	0	0	0	0	0	0.174295	0	0
AC109583.3	0.506991	0.870772	1	0	0	0.0214439	0	0	0	0	0	0	0	0	0
AC112128.1	0.559727	0.377616	0.687872	0.0914013	0.266947	0.0981081	0.0595448	0.123604	0.377019	0.0165181	0.209942	0.0882827	0.173403	0.101196	0.161304
AC112229.3	-1.09297	0.469134	1	0.0433695	0	0.0209483	0.0211903	0	0	0.0705397	0.0203761	0	0.0584613	0	0.0246015
AC113348.2	-0.801729	0.258014	0.586953	0.0420051	0.297264	0.284051	0.123142	0.471913	0	0.375764	0.315761	0.365148	0.452978	0.0523197	0.476551
AC113554.1	0.506991	0.870772	1	0	0	0.0137961	0	0	0	0	0	0	0	0	0
AC114490.3	-0.211787	0.477449	0.757557	0.570755	0.399475	0.508959	0.450483	0.637113	0.382006	0.30349	0.639446	0.457987	0.651004	0.546851	0.796954
AC116366.3	-1.07592	0.0706921	0.324653	0.187793	0.0990546	0.102539	0.119681	0.244613	0.00947229	0.298803	0.276198	0.404569	0.0293498	0.274586	0.194526
AC117457.1	0.0260996	0.993318	1	0	0	0.0482218	0	0	0	0	0	0.0433924	0	0	0
AC118549.1	0.0802198	0.779783	0.912955	6.40791	5.58632	7.58087	5.94417	8.60757	1.84951	4.80839	4.9304	4.2114	9.5836	4.54978	4.44267
AC119396.1	-0.369607	0.359464	0.67622	1.33699	0.315389	0.688847	1.26296	0.667584	0.465322	0.978569	1.25631	1.00727	0.841048	1.16571	0.606731
AC119674.2	-2.38963	0.275386	1	0	0.0419085	0	0	0	0	0.134847	0.0779035	0	0	0.103265	0
AC124312.1	0.105917	0.807102	0.92477	1.78172	3.01978	3.1893	1.53626	2.30587	0.972708	0.937566	1.37874	1.59439	5.18019	0.913798	1.72411
AC126755.2	-1.00648	0.0455201	0.265722	2.17783	1.68368	3.25895	1.66916	2.27881	0	2.67402	3.89218	2.52423	2.99325	5.05291	3.39125
AC131160.1	-0.0715323	0.971839	1	0	0	0	0.0443763	0.0425154	0	0.0369307	0	0.019738	0	0.0282814	0
AC139491.7	-0.448107	0.298229	0.627467	0.384501	0.453509	1.03695	0.469668	0.764953	0.910721	0.325721	0.782809	0.849537	2.04441	0.538782	1.1269
AC233723.1	1.27118	0.240775	1	0.539646	0	0.52132	0.175781	0.673638	2.29553	0.731439	0.169026	0.15637	0	0.224053	0.612233
AC243547.3	-0.454794	0.883977	1	0	0	0	0	0	0	0	0.339813	0	0	0	0
AC244197.3	-0.55047	0.12669	0.426245	1.10674	0.932404	0.967327	0.515	1.4062	0.305702	0.535741	1.68372	1.16824	1.72867	1.08311	1.2257
AC253536.7	-0.139671	0.941057	1	0	0	0	0	0	0.60039	0	0.243146	0.22494	0.0775127	0	0.293568
ACAA1	-0.239412	0.322276	0.647146	39.8419	36.2476	45.3658	43.8502	36.3238	31.0016	59.5587	45.5623	44.5159	21.1342	44.3796	50.3595
ACAA2	-0.0479002	0.834144	0.934528	16.2228	13.3006	17.2263	16.9813	14.1603	19.7648	20.7826	13.6074	17.9859	16.2459	11.8126	21.1753
ACACA	1.88409	0.00858477	0.112787	0.100812	0.184728	0.182604	0.314012	0.0766859	0	0.0102481	0.0651257	0.0164316	0.05096	0.0549357	0.0214448
ACACB	-0.0816385	0.760891	0.905066	1.36031	1.43471	2.10258	1.02032	1.78297	1.05777	0.902947	1.42331	0.984356	1.46033	1.61191	2.81961
ACAD10	0.0216321	0.867851	0.951752	7.34489	6.52363	8.9196	6.27661	6.5702	4.31223	5.40488	7.06928	6.19099	6.88112	5.38907	7.32075
ACAD11	0.901074	0.772231	1	0	0	0.0444608	0	0	0	0	0.0144154	0	0	0	0
ACAD8	-0.0279744	0.869891	0.952508	9.23118	12.3913	11.6318	9.8051	9.04708	7.44993	8.83789	11.14	8.31981	8.29565	9.11375	14.0105
ACAD9	0.0837191	0.632478	0.843273	19.7778	17.7923	21.2655	14.1564	19.9998	9.42075	19.2826	14.0644	13.0114	15.3325	14.0969	17.1736
ACADL	1.75706	0.57	1	0.0273042	0	0.0791308	0	0	0	0	0	0	0	0	0
ACADM	0.138987	0.486944	0.761686	15.9491	15.4309	21.0258	17.4716	17.9991	6.71761	13.5075	10.357	14.1073	16.5009	10.5654	17.4893
ACADS	-0.333056	0.171394	0.49264	11.3952	11.0837	14.0572	11.7198	10.3574	9.13441	17.8857	12.643	12.4761	7.10558	12.5382	20.6923
ACADSB	0.253549	0.302926	0.632088	3.74494	4.97663	5.06259	3.32582	3.62737	2.55483	1.8867	2.63367	2.18054	5.1857	2.86032	4.6762
ACADVL	-0.000123658	0.999587	0.999727	301.809	311.134	323.051	219.345	286.105	264.96	231.504	234.299	315.354	164.402	295.759	452.083
ACAN	1.44322	0.00230079	0.0551918	15.3409	3.11622	11.0306	10.4255	15.0642	2.21154	3.45266	4.71798	5.02757	3.47267	1.6822	1.01904
ACAP1	-1.10535	0.00789475	0.107159	7.933	2.65473	9.34585	7.40098	5.58969	7.47162	8.0025	17.272	25.566	6.53288	19.1767	7.49482
ACAP2	-0.596948	0.00686371	0.0991031	6.47025	4.12979	7.19277	6.10567	6.5006	2.89047	9.18081	9.02892	6.23737	9.13836	8.79279	5.52185
ACAP3	-0.863439	0.0124718	0.137809	7.60999	6.79265	10.8638	6.35671	9.67749	15.1346	27.8422	20.1795	13.5715	10.9388	16.0494	15.6699
ACAT1	0.325799	0.0693228	0.322155	24.8602	30.3358	33.4745	26.5886	25.9678	24.6464	27.3214	15.4493	20.349	21.1313	19.4598	26.6472
ACAT2	0.276524	0.548025	0.796887	11.1794	43.0672	15.2715	28.8048	13.3078	25.0016	6.42801	17.2548	18.6012	17.9148	8.70284	49.5434
ACBD3	0.452956	0.00121523	0.0403895	19.7829	19.0963	17.1587	19.6167	16.156	10.9567	10.3041	11.577	10.7102	16.6778	11.1827	13.0077
ACBD4	-0.659747	0.0183493	0.166542	2.16276	2.31362	3.88709	2.33462	2.18963	0.875252	3.29272	3.92268	3.60711	1.94357	3.3203	4.53642
ACBD5	0.0632341	0.743384	0.896308	8.51907	8.3173	9.67194	7.48442	7.89977	3.61441	7.98378	6.49544	5.09221	8.72023	5.19432	8.5972
ACBD6	0.200576	0.178643	0.502113	8.37421	7.33459	9.21016	9.23748	8.01686	6.02305	6.48127	6.14554	7.90093	5.69566	5.84513	8.87335
ACBD7	0.785681	0.210273	0.536442	0.525223	0.530988	0.913296	0.410598	0.688415	0.609322	0.0854267	0.394821	0.410915	1.03839	0.0654194	0.119174
ACCS	-0.222804	0.544808	0.795105	5.52654	8.97519	17.0105	7.18155	7.78861	17.2564	15.0611	16.9878	11.6016	15.005	8.45805	8.87124
ACCSL	0.401218	0.86018	1	0	0	0.257987	0	0	0	0.0620517	0.0716969	0	0.0342845	0	0
ACD	-0.564321	0.00844915	0.111908	4.57071	4.41702	4.96743	5.81301	5.16021	5.10763	8.17215	8.0213	6.98247	4.74175	7.20006	8.69335
ACE	0.731676	0.0805553	0.345898	2.05174	1.33908	1.36737	0.913651	1.25222	0.105455	0.718115	0.683312	0.677302	0.793538	0.533755	0.545098
ACE2	-0.783826	0.480099	0.758613	0.158391	0.0800646	0	0.232169	0.111216	0	0	0.111624	0.189321	0.338055	0	0.359391
ACER1	1.95321	1	1	0	0	0	0	0	1.28215	0.0781551	0	0.0835417	0.172727	0	0.10903
ACER2	0.14267	0.821021	0.92934	1.92357	4.10892	1.25881	1.60685	1.80088	0.071986	0.328004	0.991198	0.836071	1.97955	3.74843	1.37274
ACER3	-0.269785	0.203038	0.528106	3.35048	2.76033	3.32611	3.44593	3.89932	2.80248	4.77208	3.12219	2.46199	4.72433	4.69197	3.38113
ACHE	0.095481	0.823832	0.930376	0.927519	0.370719	0.979371	0.7799	1.33284	0.525505	0.596421	1.66201	0.525023	0.445837	0.322402	0.905448
ACIN1	-0.167015	0.282103	0.612597	28.5358	27.9313	32.3094	24.1121	28.8224	14.031	26.2009	30.0933	26.0618	23.4609	30.3516	31.7213
ACKR1	0.446977	0.703753	0.878688	0.0877437	2.15853	0.0282546	0	0	0.203586	0.0713569	0.302311	0.4068	0.76223	0.255009	0.033182
ACKR2	-0.568908	0.47882	0.758269	0.0703728	0.118575	0.135966	0.137536	0.0658845	0.0816409	0.0381534	0	0.040783	0.168643	0.37983	0.292741
ACKR3	-1.00765	0.0312743	0.219888	3.59307	1.14711	6.60717	3.20315	7.84912	7.89801	14.8409	12.113	8.54833	12.2076	9.93217	3.61152
ACKR4	0.376466	0.666785	0.860163	0.145109	0.293403	1.12145	0.38995	0.237744	0	0	0.204527	0.0630709	0.423809	0.497037	0.411567
ACLY	0.289918	0.396978	0.703151	62.472	127.165	58.9409	75.9724	52.8898	24.048	30.0908	60.4455	46.9305	38.824	42.294	102.291
ACMSD	0.399824	0.496721	0.767193	0.145871	0.442416	0.328806	0.142545	0.455224	0.225637	0.237257	0.228446	0.126804	0.349567	0.18169	0.165492
ACO1	0.217824	0.343798	0.663933	7.46272	11.7444	7.56442	7.00516	7.64068	5.77887	4.41721	5.14699	5.8801	8.9942	5.43747	10.75
ACO2	-0.100748	0.62041	0.837559	33.2378	35.2728	37.0398	32.6245	31.0718	11.6137	31.1411	32.6221	29.3221	25.3491	30.374	35.5826
ACOD1	4.12053	1	1	0	0	1.50976	0.187004	0	84.3265	4.7726	0.239758	0.526789	0.487258	0.119179	0.0361846
ACOT1	0.735864	0.0714524	0.326137	2.79684	5.94193	3.36753	3.20838	3.03589	1.69287	2.63711	1.67586	1.69132	0.509964	1.41364	3.77085
ACOT11	-1.30522	0.0158052	0.153058	0.161476	0.226733	0.173324	0.149027	0.369543	0.0624437	0.649298	0.446762	0.0467898	0.346654	0.838028	0.346035
ACOT12	0.339423	0.906053	1	0.127813	0	0	0	0	0	0	0	0.0277768	0	0	0.0725025
ACOT13	-0.0224726	0.939822	0.977907	2.87795	6.9861	3.91063	3.67766	3.68629	3.0636	4.8867	3.06087	3.05162	2.85628	3.24981	7.31947
ACOT2	0.0414194	0.914515	0.970555	17.8367	23.9908	26.8834	21.0534	16.7722	2.53566	17.9654	18.5574	17.4053	8.45298	13.223	23.247
ACOT4	0.664018	0.0387928	0.244388	2.4693	3.00164	3.54977	2.35555	2.75216	2.48955	0.956259	2.707	2.65763	1.10953	1.02522	1.80093
ACOT6	0.383796	0.471668	0.753281	0.180467	0.182447	1.00244	0.440879	0.50687	0.785111	0.403598	0.466332	0.274537	0.405443	0.505757	0.307111
ACOT7	0.225944	0.275676	0.605355	15.3937	19.1445	13.0219	18.7835	14.0116	14.4333	11.8233	13.508	14.1958	10.2654	10.8549	20.144
ACOT8	-0.278516	0.272792	0.602105	13.6729	14.0033	15.3908	16.1495	13.1904	16.6898	22.7222	17.5399	18.8105	10.0969	14.4388	23.875
ACOT9	0.0740793	0.69522	0.874327	16.4954	14.4233	17.8456	19.9382	17.7944	20.0835	19.1585	16.5617	15.54	18.9563	15.2873	15.5447
ACOX1	0.150439	0.317865	0.643282	16.1486	12.6308	14.0533	13.4995	13.7635	7.98702	8.75515	10.2605	10.3259	16.073	9.88233	13.5891
ACOX2	-0.0651527	0.812985	0.927663	1.28794	2.0544	3.09669	1.45436	1.63453	1.32815	1.14051	1.55984	2.16456	2.62348	1.49726	2.14307
ACOX3	0.199154	0.326578	0.649925	7.82523	9.84807	6.89051	7.33101	7.71514	9.31922	7.1147	6.76734	5.57838	7.77897	7.01536	8.77303
ACOXL	0.268168	0.72383	0.887169	0.0761677	0	0.161878	0.238179	0.14262	0.141382	0.111497	0.157456	0.0794544	0.109518	0.151794	0
ACP1	0.229579	0.105467	0.390898	25.1181	31.3785	33.053	30.4362	25.0414	23.564	23.6954	18.5756	23.0624	23.6462	23.2361	29.3284
ACP2	-0.599014	0.100306	0.381279	21.9051	27.9801	16.3045	18.9492	19.8356	16.4259	57.9272	30.7301	15.296	11.9402	21.7569	42.3988
ACP4	-0.553154	0.475236	0.755878	0.20619	0.104227	0.149391	0.151116	0.386079	0.0598013	0.503047	0.193747	0	0.185294	0.321026	0.292405
ACP5	-1.52702	0.0194779	0.170822	11.3024	0.584972	5.66424	1.62089	7.00621	5.95193	30.2099	12.2514	5.26464	2.39191	28.8282	10.0656
ACP6	0.348122	0.218433	0.54522	0.745653	0.780761	1.74937	1.05828	0.972348	1.17399	0.498111	0.658947	0.980003	1.0849	0.718677	1.15814
ACP7	-1.97382	0.371923	1	0	0	0	0	0.0438341	0	0.0761525	0	0	0	0.0874759	0.026559
ACPP	0.722046	0.190555	0.515234	147.38	459.6	71.945	238.392	102.384	77.5858	42.2592	49.9153	53.2846	92.825	72.2331	373.816
ACRBP	-1.86159	0.000102492	0.0133757	1.30943	0.766415	1.59785	1.2459	1.19366	2.27865	11.3775	3.91789	6.14073	1.61026	4.24911	2.81475
ACRV1	0.00648858	0.997021	1	0	0.0317345	0.0606479	0	0.0587758	0	0	0.0294955	0	0.0846262	0	0.0356121
ACSBG1	0.13082	0.907371	1	0.0614737	0	0.0791814	0.020024	0.0191843	0	0.0333287	0.00962729	0.00890643	0	0.0765688	0.0232474
ACSBG2	-0.181696	0.880393	1	0.0499888	0.0758063	0	0.048849	0.0234003	0.0579931	0.0813061	0.093944	0	0.112307	0	0
ACSF2	-0.0732703	0.725845	0.888108	11.9829	14.3915	14.9123	10.5944	10.122	12.1943	10.7463	12.7553	12.6096	9.55398	12.6809	19.455
ACSF3	-0.107059	0.628589	0.841748	9.58866	9.84363	11.3016	10.184	8.92511	10.2006	9.93555	9.8101	10.4272	6.60408	10.9518	16.7166
ACSL1	-0.299991	0.326863	0.649925	50.6945	37.5752	69.9091	68.0933	36.3341	71.3149	88.8869	94.266	52.9386	61.5897	68.1909	42.8171
ACSL3	0.185544	0.238169	0.567496	10.9672	13.8564	10.4412	12.6646	9.83275	7.56021	7.63633	8.81181	7.63122	10.0645	9.60939	12.8446
ACSL4	0.400467	0.239669	0.57002	110.375	121.715	105.836	117.686	106.377	38.8744	34.436	50.8499	62.3581	166.281	42.3198	92.6449
ACSL5	-1.19198	0.0235418	0.190166	3.82569	0.921738	1.69246	2.5156	4.15075	5.91077	14.1604	8.07993	3.13916	3.10061	11.4229	4.44168
ACSL6	-0.897625	0.193053	0.517757	0.0759054	0	0.0549958	0.0185437	0.0888303	0.0550372	0.0462971	0.0356623	0.181456	0.0767395	0.11818	0.0753509
ACSM1	0.50252	0.273792	0.60336	1.41441	0.617471	1.33532	1.0052	1.41448	0.932319	0.156853	0.996785	1.1457	0.491093	0.400391	1.53172
ACSM2A	-1.79026	0.562463	1	0	0	0	0	0	0	0.0175037	0.0606734	0	0	0	0
ACSM2B	0.506991	0.870772	1	0	0.0211436	0	0	0	0	0	0	0	0	0	0
ACSM3	0.335515	0.359085	0.67622	2.98469	2.92389	7.62182	4.92889	6.49844	4.02628	1.22305	3.34808	2.99683	4.92778	2.88185	7.76977
ACSM4	-0.405388	0.867332	1	0.0324157	0	0	0	0.0606966	0	0	0	0	0.0291306	0	0.110328
ACSM5	-1.0559	0.464025	1	0.0756161	0.114669	0	0.018473	0.0176983	0	0.138362	0.266448	0	0.0339764	0	0
ACSM6	-1.68222	0.199255	1	0.121673	0.0410027	0.0783604	0	0.0379708	0	0	0.0762198	0.0352564	0.291578	0.45465	0
ACSS1	0.196983	0.273376	0.60263	16.9694	13.3609	19.2263	14.5657	16.1357	8.13505	9.87413	10.6718	14.594	10.3472	12.0564	16.7735
ACSS2	-0.108389	0.738356	0.894974	16.0165	30.5075	23.0576	31.4993	16.2515	23.4079	18.6829	27.136	26.4654	13.348	16.9681	50.7057
ACSS3	0.567886	0.0768368	0.337748	14.7513	20.2155	17.4324	12.7945	15.3137	7.15518	3.55741	6.57095	8.27049	15.4814	7.4765	17.3653
ACTA1	-0.593406	0.512474	1	0.0464445	0.140863	0.134602	0.136156	0.0869646	0.269406	0.491018	0	0.403738	0.125213	0.115698	0.0526916
ACTA2	0.437652	0.246365	0.576784	23.059	55.3144	14.0219	23.5392	18.5525	19.8246	7.03222	13.6389	25.1458	23.5437	18.4637	26.6862
ACTB	-0.148537	0.551863	0.798358	4223.54	2762.07	3470.83	5474.72	3579.9	4237.19	4783.96	4182.24	5493.57	3456.29	4651.66	3317.13
ACTC1	2.71686	0.110291	1	0.0563897	0	0.0726329	0.0551039	0.193575	0	0.0458585	0	0	0	0	0
ACTG1	0.210172	0.453637	0.739943	3291.09	2042.48	2920.67	4608.57	2911.83	1969.14	2125.24	2097.88	4358.15	2612.17	1683.04	1858.23
ACTG2	1.14928	0.193888	0.5181	0.623897	2.57554	0.17579	0.43185	0.584105	0.120633	0.0845632	0.0977074	0.610142	1.09798	0	0.117969
ACTL10	-0.734336	0.141932	0.450363	0.376617	0.207682	0.363827	0.468402	0.288488	0.794402	0.696093	0.482575	0.565493	0.430754	0.469097	1.7091
ACTL6A	0.249031	0.180791	0.505156	17.136	20.7817	18.206	17.8593	17.3105	8.59666	14.7179	10.4444	10.6534	15.6875	11.4484	18.8346
ACTL6B	1.02907	0.731885	1	0	0	0	0	0	0.314453	0.183692	0	0	0	0	0
ACTL7A	-1.85473	0.268767	1	0.0929511	0	0.0448973	0	0	0	0.0377959	0.174683	0.202004	0	0.0578879	0
ACTL7B	-0.635878	0.41299	0.713306	0.0875593	0.0295068	0.0845858	0.171126	0.0273249	0.372457	0.0949425	0.38395	0.126858	0.0786857	0.32718	0.264898
ACTL8	0.506991	0.870772	1	0	0.0376592	0	0	0	0	0	0	0	0	0	0
ACTN1	-0.289346	0.438945	0.729917	25.7523	18.1267	16.0159	33.8686	15.3341	10.0811	11.5159	36.1092	32.1151	16.8173	30.4763	10.5209
ACTN2	0.61893	0.0756152	0.335399	16.9174	22.4563	16.0281	12.0737	16.6392	19.1064	6.65812	13.7913	6.88096	25.4398	5.59765	11.0136
ACTN3	-2.01754	0.0669988	1	0.0625348	0.0210738	0	0.0814786	0.0195155	0	0.305136	0.019587	0.144963	0	0.103854	0.118244
ACTN4	-0.92154	0.767073	1	0	0	0.0135153	0	0	0	0.0227552	0	0	0	0	0.0158722
ACTR10	0.137662	0.274888	0.604652	22.6473	24.1727	23.736	25.6371	21.9822	13.7528	18.0443	17.8282	21.5585	21.1776	15.8025	22.144
ACTR1A	-0.0467602	0.818977	0.929023	46.4615	50.222	47.7763	43.7952	46.1177	37.6424	58.9621	43.3116	44.4211	28.4528	39.4362	60.5354
ACTR1B	0.23167	0.154748	0.469996	49.4988	44.9096	60.7367	53.1799	42.4872	33.5785	32.3244	38.2215	45.5315	31.1015	35.6271	52.9959
ACTR2	-0.171538	0.475831	0.75611	93.0258	75.1394	88.6859	100.673	90.3532	42.7722	129.71	88.6232	55.1192	76.1954	102.668	72.6574
ACTR3	-0.248579	0.189506	0.513911	39.6697	34.977	43.3098	49.989	38.6383	36.295	62.6508	44.0257	36.6676	40.9901	51.8408	45.9817
ACTR3B	0.436788	0.0712983	0.326011	6.07865	7.53917	4.8128	5.57263	4.75225	3.56233	2.82845	2.91479	4.08567	4.50525	2.73191	6.64744
ACTR3C	0.881783	0.0896549	0.360603	0.235291	0.154618	0.250031	0.172445	0.176228	0.0545933	0.00956745	0.0884367	0.0818148	0.116295	0.175841	0.080082
ACTR5	-0.118742	0.472633	0.753797	4.24999	4.62504	4.15796	3.3595	4.18167	3.29747	3.39023	4.24786	4.11805	3.94091	4.82155	5.00591
ACTR6	-0.171143	0.411275	0.711944	4.36963	4.14823	4.24698	4.42622	4.06599	3.49287	5.20034	3.00433	4.81759	4.98033	2.9868	6.55946
ACTR8	-0.0686609	0.641739	0.847923	4.52754	4.03983	5.47166	3.94068	5.54302	2.807	4.3677	3.87538	4.1907	4.59582	4.20094	5.65642
ACTRT3	0.19976	0.548419	0.796887	1.00429	1.05032	2.1411	1.48901	1.16719	0.56246	0.732241	1.33417	1.29448	0.778027	0.603882	1.45368
ACVR1	-0.326804	0.153337	0.467773	4.26714	3.33986	2.58352	4.63103	5.48621	2.50942	5.59713	5.22914	3.60683	4.85964	4.35974	4.12721
ACVR1B	0.61119	0.0390592	0.245414	23.6612	24.7545	15.7011	25.8318	17.696	6.97116	6.77645	12.854	16.4526	16.4695	7.7335	11.9479
ACVR1C	0.396901	0.695713	1	0.00755133	0.0305369	0.0145898	0.0147583	0.0353486	0.0350418	0	0.0212868	0.0131286	0.00678605	0.0658392	0
ACVR2A	-0.789769	0.144649	0.454665	0.484709	0.563534	0.772609	0.390767	0.839519	2.29146	3.42941	1.26389	0.621496	1.43743	1.97722	1.16855
ACVR2B	0.162144	0.627377	0.841292	0.405294	0.320668	0.714968	0.350134	0.6874	0.272574	0.27228	0.436028	0.245092	0.760111	0.409706	0.266556
ACVRL1	-0.0626349	0.867818	0.951752	10.9858	6.95743	6.99889	9.54761	6.84196	4.37645	15.9812	8.85446	7.32704	5.37594	3.95167	3.43819
ACY1	-0.266107	0.71393	0.883547	0.412319	0.208422	0.159327	0.362626	0.270215	0	0.134126	0.426179	0.215055	0.0370533	0.564922	0.233889
ACY3	0.140471	0.90176	1	0.160233	0.107995	0.103195	0.0521933	0.250023	0	0.0434362	0	0.13929	0	0.0665265	0.363572
ACYP1	0.0491459	0.879773	0.955515	4.75217	2.78346	7.83349	4.16469	5.43777	2.319	3.95668	2.72884	6.7539	5.79577	2.77164	2.99521
ACYP2	0.131358	0.507879	0.773524	2.87712	3.23189	4.3853	4.12356	3.17249	1.90997	2.02782	2.55329	3.23748	3.24629	2.28953	4.18895
AD000671.2	-0.358922	0.66541	0.859559	0.0721397	0.109397	0.104535	0.0704949	0.168847	0.376609	0	0.305038	0.282197	0.356559	0.044927	0.245529
ADA	0.538394	0.0859524	0.355325	17.6857	10.9468	26.6301	42.7653	20.7394	24.6525	15.4835	15.9401	18.8646	17.4746	18.3196	10.6977
ADA2	-1.44625	0.00219116	0.0541133	13.6075	3.69385	8.94094	14.5574	18.2857	17.6564	59.788	44.3796	9.2249	18.4936	46.8144	30.6013
ADAD2	2.76323	1	1	0	0.0307476	0.117523	0	0.113896	4.62215	0.494674	0	0.0793152	0.218652	0.113646	0
ADAL	-0.346817	0.244547	0.574135	0.822506	0.861773	0.736787	0.43841	0.840052	0.798064	0.997265	0.491825	0.909998	1.24984	0.70782	1.39123
ADAM10	0.00310558	0.990098	0.996063	15.2171	11.3937	15.6817	14.2238	11.8837	4.68963	9.65142	10.7986	10.3028	18.9766	11.6319	8.19974
ADAM11	0.310746	0.513545	0.775908	0.249342	0.16311	0.382566	0.272323	0.178513	0.0170157	0.107352	0.220513	0.127501	0.210892	0.164419	0.13312
ADAM12	0.780791	0.0960226	0.372388	0.432589	0.373725	0.189954	0.361238	0.456544	0.164244	0.0511709	0.229108	0.205116	0.445294	0.0783729	0.124925
ADAM15	-1.51173	0.00264847	0.0591426	18.8942	16.9529	13.4071	14.8911	19.6391	15.8787	131.515	52.2832	14.7803	11.0777	35.7374	27.3671
ADAM17	0.0207221	0.933144	0.976814	18.0785	15.6046	12.1902	14.7142	15.0105	5.80459	15.3292	12.1972	8.2749	18.5793	12.4053	10.264
ADAM19	-0.303182	0.424805	0.720679	2.83849	0.926656	1.40913	2.08996	1.74395	2.41257	1.38663	3.49142	2.73307	1.47912	3.43728	1.46478
ADAM20	-0.454794	0.883977	1	0	0	0	0	0	0	0	0	0	0	0.0309426	0
ADAM21	0.305276	0.49963	0.768413	0.287351	0.184867	0.479479	0.357381	0.220111	0.121223	0.169954	0.196371	0.227084	0.352132	0.13015	0.207456
ADAM22	0.339439	0.590821	0.821535	0.189591	0.0830579	0.170942	0.0494048	0.118333	0.036658	0.0205578	0.0534447	0.0549366	0.164698	0.181045	0.0143395
ADAM23	0.619034	0.0576147	0.293928	3.94699	4.30735	2.62205	3.03276	2.98657	1.11652	0.712324	1.97124	2.17145	2.38085	1.27956	2.94436
ADAM28	-1.19394	0.0273092	0.206508	0.912763	0.214384	0.249388	0.495528	1.86447	0.780816	2.02445	1.96659	0.480884	1.33396	3.21546	1.1506
ADAM30	-2.67777	0.380198	1	0	0	0	0	0	0	0.133402	0	0	0.021059	0	0
ADAM32	2.22524	0.0950288	1	0.103672	0	0.175265	0.126636	0.121325	0	0.0210777	0	0	0	0.0322824	0.0588085
ADAM33	-0.505606	0.240697	0.571413	1.6496	0.867886	1.72366	0.477015	1.87533	1.17167	0.684449	2.24598	1.1267	3.53965	2.36915	0.973933
ADAM8	-0.723027	0.136728	0.442035	33.9232	12.3096	40.2582	37.5572	14.8489	29.9216	20.9577	76.1281	77.4228	13.7393	61.217	18.21
ADAM9	0.0461463	0.902573	0.96382	31.276	31.3826	29.1622	24.6035	24.4923	3.17755	19.219	24.0431	11.2537	24.6562	28.1089	23.9828
ADAMDEC1	0.918821	0.33866	0.659201	1.89259	0.149482	0.11427	0.0866925	0.110743	0.548909	0.192392	0.166723	0	0.0797245	0.883998	0.201296
ADAMTS1	0.247484	0.595272	0.824512	120.263	84.923	97.5071	152.46	123.575	20.8092	38.0073	130.652	135.45	107.114	22.5416	40.1381
ADAMTS10	-1.58918	2.10447e-05	0.00623668	1.13486	0.420146	0.509559	0.281152	0.733263	0.445041	1.50787	2.31298	1.00042	1.78115	2.56825	1.12431
ADAMTS12	0.984733	0.0470001	0.269027	0.494856	0.953674	0.373477	0.400459	0.535684	0.233225	0.0251524	0.261558	0.18148	0.479448	0.154093	0.421063
ADAMTS14	-0.0134383	0.981079	0.993221	1.96351	0.892613	1.62949	0.914299	1.52984	1.5288	0.857348	3.6405	2.0849	1.29082	0.196966	0.299009
ADAMTS15	1.09356	0.000658107	0.0306345	0.856763	0.890915	0.981377	0.586059	0.423977	0.709963	0.189119	0.437031	0.202154	0.494958	0.350633	0.416573
ADAMTS16	1.92711	0.00491717	0.0820591	0.0834836	0.0723428	0.138255	0.151506	0.0893247	0.152194	0	0.022413	0.0311021	0.0857406	0.0297095	0.0135304
ADAMTS17	0.261171	0.612794	0.834002	0.212543	0.327969	0.453877	0.612159	0.167568	0.207643	0.200141	0.651706	0.145865	0.311637	0.209001	0.0634557
ADAMTS18	0.30633	0.637534	0.845345	0.187883	0.201817	0.442412	0.332773	0.428756	0.0953605	0.0477482	0.231714	0.592054	0.211053	0.160888	0.0133222
ADAMTS19	-2.40226	0.118649	1	0	0	0.0128155	0.0129636	0.01242	0	0	0.0124654	0.0115321	0.0834513	0.0991415	0
ADAMTS2	-0.561829	0.342339	0.662283	0.706031	0.516876	0.384146	0.182396	0.858541	0.950887	1.94031	0.976069	0.239855	1.14498	0.950157	0.119689
ADAMTS3	0.339894	0.415563	0.715103	0.682536	0.887179	0.868677	0.635213	0.750577	0.213667	0.105727	0.427563	0.555652	1.03201	0.377838	0.614557
ADAMTS4	2.21194	1.5914e-09	2.26377e-05	1.64447	1.01675	1.4442	1.64681	1.43143	0.599137	0.116051	0.498047	0.372148	0.311439	0.118495	0.185024
ADAMTS5	-0.143685	0.852143	0.943767	0.0766724	0.217039	0.0296274	0.0149848	0.12203	0.0444746	0.0124706	0.0288181	0.0999761	0.289389	0.0954996	0.0347942
ADAMTS6	-1.14346	0.0864567	0.356374	0.0569836	0	0.0550484	0.0928071	0.0444577	0.0550898	0.0926829	0.0981652	0.082559	0.230439	0.0118294	0.161621
ADAMTS7	0.114709	0.70619	0.879244	2.64332	4.43684	4.20297	2.15048	3.31543	4.6512	1.82052	4.51599	3.92498	3.85298	2.86706	3.07061
ADAMTS8	-0.162713	0.877469	1	0.121207	0	0.100364	0.033841	0	0	0.0422447	0.0488111	0.0752605	0.0311211	0.0431344	0.0196444
ADAMTS9	0.406105	0.240967	0.571606	67.1676	53.6058	71.2558	64.279	51.2262	25.0852	17.0654	47.6187	52.3726	74.6779	15.6982	36.213
ADAMTSL1	0.352554	0.420285	0.71832	0.602876	0.30147	0.632502	0.272393	0.291316	0.0977669	0.0896219	0.286292	0.276126	0.570906	0.18571	0.242698
ADAMTSL2	-1.03865	0.0318417	0.221629	0.103922	0.0600356	0.143418	0.101552	0.15289	0	0.120734	0.1953	0.206488	0.173438	0.184914	0.2358
ADAMTSL3	-0.0377819	0.985127	1	0.00944302	0.00954667	0	0	0.0176815	0	0	0.0177463	0	0	0	0.0214263
ADAMTSL4	-0.786222	0.0193879	0.170453	20.0809	11.2871	16.6214	9.99835	16.6954	9.26175	37.9847	30.955	21.5909	10.5142	21.7926	13.9156
ADAMTSL5	-0.00342016	0.989752	0.996007	1.57971	1.35135	1.52607	1.51995	1.70649	1.57891	0.849872	1.91827	1.98591	1.3541	1.08976	2.04035
ADAP1	-1.53968	0.00365882	0.0720487	7.01284	1.40293	5.91288	5.18208	8.39835	10.0331	43.0859	19.5826	11.8693	4.87691	19.939	10.149
ADAP2	-2.0456	0.00397124	0.0748372	4.63367	0.974954	4.90804	2.04565	8.47809	12.9069	51.092	25.7706	1.67664	5.36891	44.0918	18.1991
ADAR	-0.23117	0.256352	0.585601	41.3753	37.5204	40.801	41.0691	33.3215	13.7708	31.4884	47.9452	36.608	43.7472	36.8798	35.9184
ADARB1	-0.0498217	0.772308	0.909218	2.62767	2.30362	2.01389	2.14138	2.62348	1.99103	1.9398	2.37798	1.93863	3.31986	2.16181	2.33209
ADARB2	-0.960893	0.199728	0.525651	0.0320751	0.0162136	0.00774645	0.0861952	0	0.0372109	0.0391272	0.0979529	0.0557652	0.0360306	0.0699147	0.0454868
ADAT1	0.220026	0.498717	0.768067	5.75835	5.52109	7.46491	5.30032	5.84324	0.948182	3.26294	5.2712	3.42324	5.67556	3.7944	3.5404
ADAT2	-0.432658	0.126486	0.426031	0.92415	1.34954	0.783651	0.491676	1.09593	0.881526	1.46971	1.12889	0.883693	1.31033	1.50919	1.07175
ADAT3	-0.133245	0.656904	0.855485	3.60031	4.76644	3.47804	5.31921	5.4573	4.67403	5.50728	7.3299	3.91215	2.4651	4.0573	6.46724
ADCK1	-0.289441	0.3986	0.704546	3.10808	4.55619	4.71397	2.612	3.75371	6.38217	7.35538	4.87725	3.99871	2.84896	5.88435	6.20601
ADCK2	-0.514722	0.0646844	0.312016	8.02947	5.69608	9.9918	9.94762	8.07797	4.04183	15.0741	11.3557	7.52416	5.52799	11.9336	10.4682
ADCY1	1.14977	0.173555	0.495662	0.0590429	0.0922498	0.020741	0.0104903	0.120605	0.0498159	0.0130953	0.00504361	0.0419937	0.0144707	0.0802268	0
ADCY10	0.118768	0.871751	0.952844	0.0356623	0.144215	0.0114837	0.0348492	0.0779048	0.0413726	0.0580042	0.0223401	0.0206673	0.11751	0.0592258	0.0404591
ADCY2	0.0400492	0.944028	0.979154	0.190087	0.0960867	0.193833	0.123835	0.326266	0.122513	0.111646	0.198461	0.0734405	0.502978	0.0789212	0.0479233
ADCY3	-0.236156	0.463577	0.746985	3.28416	2.19495	2.17703	1.86648	2.89459	0.95649	2.96136	3.39585	1.31397	1.8029	3.57713	1.85516
ADCY5	-0.637392	0.396222	0.7026	0.0941079	0.121088	0.0578531	0.0836019	0.112135	0	0.013915	0.0884285	0.0446222	0.222959	0.287713	0.038824
ADCY6	0.295747	0.364115	0.679016	7.68971	8.49414	9.2234	5.47692	6.7161	1.95184	2.1321	4.53906	5.65276	6.15908	3.9726	8.6772
ADCY7	-1.69345	0.000512881	0.0268225	5.43631	1.374	4.76068	4.23261	8.80333	1.52542	21.0269	17.7334	5.18679	5.81876	21.1945	6.86953
ADCY8	0.616195	0.760286	1	0.0584662	0	0.0112961	0	0	0	0.0190189	0.0109876	0	0.0105082	0	0
ADCY9	0.350535	0.182045	0.506174	10.8578	10.9134	10.2634	8.36174	10.5777	2.55474	4.55391	7.11985	5.92259	9.15975	6.26942	7.1177
ADCYAP1	1.33042	1	1	0.0200446	0.0405293	0	0	0.0375323	1.23247	0.0326022	0.188349	0.0522739	0.0360264	0.174767	0.204667
ADCYAP1R1	1.42987	0.640804	1	0.062563	0	0	0	0	0	0	0	0	0.0187409	0	0
ADD1	0.0738114	0.629703	0.842348	85.7663	62.8289	83.9893	74.5945	78.173	44.8725	48.3811	57.3047	63.7369	93.3294	61.3883	75.0557
ADD2	-1.74271	0.000703839	0.0315839	0.0309892	0.0125318	0.0359242	0.0605653	0.0348153	0.0647123	0.181453	0.145595	0.0754284	0.105825	0.208434	0.0703151
ADD3	-0.110981	0.713931	0.883547	22.7335	27.6208	21.0219	23.8324	23.8387	6.31552	17.1184	17.5285	10.9663	33.0579	19.6909	33.3509
ADGB	2.09918	0.495251	1	0.039118	0	0	0	0.0244154	0	0	0	0	0	0	0
ADGRA1	-0.454794	0.883977	1	0	0	0	0	0	0	0	0	0	0.00959522	0	0
ADGRA2	-0.0382817	0.942629	0.97861	0.983179	1.05483	0.474895	0.499988	0.704443	0.209499	1.03617	1.35749	0.244191	0.360628	0.624797	0.136582
ADGRA3	0.368037	0.24617	0.576612	5.00429	5.89447	5.62107	4.04824	4.86192	2.64263	1.08461	3.03874	3.632	4.52895	2.66083	6.65488
ADGRB1	-0.14792	0.742863	0.89606	0.244762	0.168715	0.365422	0.108719	0.197903	0.12907	0.108573	0.35544	0.125728	0.319937	0.291007	0.100976
ADGRB2	0.0437174	0.930089	0.975558	0.227027	0.10872	0.311662	0.303585	0.279668	0.277241	0.0680209	0.258237	0.332384	0.171806	0.491135	0.108448
ADGRB3	0.738267	0.533567	1	0.0334141	0.0450412	0.0322794	0.0435363	0	0.0129215	0	0.0523293	0.0193644	0	0	0.0252724
ADGRD1	0.754588	0.0194646	0.17081	4.05055	3.6021	1.4251	3.32293	3.08995	2.23354	1.65721	2.54915	1.23891	2.61769	1.29244	0.99283
ADGRD2	-0.383878	0.61495	0.835494	0.0856159	0	0.14474	0.0418319	0.160311	0.124156	0.191473	0.140786	0.186063	0.0961741	0.0533196	0.024283
ADGRE1	-1.69589	0.00446679	0.078155	1.31008	0.282263	1.49382	2.41352	1.02546	1.37036	11.5799	4.31867	2.46439	1.42822	3.63807	0.755333
ADGRE2	-0.48031	0.264316	0.592669	7.18904	1.86455	4.09968	7.19983	3.55027	3.41684	5.08119	9.841	6.41298	2.71442	9.73961	2.32724
ADGRE3	-0.960923	0.0627487	0.306079	3.20618	1.0887	3.49923	4.3289	1.48939	2.29987	1.37336	7.93417	10.3399	2.44136	5.67011	1.69377
ADGRE5	-1.72393	2.66482e-05	0.00701984	35.9743	17.3676	26.7728	38.5271	20.8468	29.6748	136.543	141.1	96.9385	24.5826	93.1199	47.2417
ADGRF1	-3.06241	0.103428	1	0	0.0115077	0.0109962	0	0	0.0132053	0.0740552	0	0	0	0.198489	0
ADGRF2	0.0260996	0.993318	1	0	0	0	0	0.0104612	0	0.00908707	0	0	0	0	0
ADGRF3	-1.21471	0.135651	0.440256	0.0136979	0.0415447	0	0.0803132	0.128242	0.0953471	0.211654	0.141583	0.0119075	0.0615484	0.221799	0.202024
ADGRF4	0.191204	0.704472	0.878968	1.8019	5.00961	1.93851	2.42112	1.89785	1.97164	0.382997	2.02024	1.40618	2.66814	0.943652	6.31864
ADGRF5	1.44259	0.139823	0.447162	0.0922718	0.81624	0.0445691	0.022542	0.345547	0.0535232	0	0.0216758	0.0300792	0.290222	0.129296	0.0392561
ADGRG1	0.297315	0.435548	0.726862	11.7194	5.51261	17.6634	15.76	10.9846	7.85224	4.20276	8.22084	17.9579	6.48478	11.3533	5.13977
ADGRG2	0.650369	0.569836	1	0.143134	0	0.110619	0.0279742	0.134005	0	0.0232806	0.0806978	0	0.09004	0.0534845	0
ADGRG3	-0.428106	0.511644	0.775094	23.4672	9.16056	23.8259	30.17	3.24077	27.0772	5.89924	53.6686	56.9958	7.86834	25.1401	4.7068
ADGRG5	-0.879731	0.106227	0.392386	0.860075	0.0836073	0.287608	0.549534	0.86716	0.191883	0.390077	0.512877	1.46656	0.862094	1.29789	0.394057
ADGRG6	-1.8679	0.00214382	0.0538644	0.365653	0.469576	0.286407	0.0289715	0.323827	0.321017	1.85652	1.21648	0.137453	1.68739	1.25554	0.347565
ADGRL1	-0.0508578	0.798712	0.920985	5.31391	5.408	4.08284	4.13	4.99155	1.9797	3.24292	4.60273	3.59709	4.97402	3.89857	5.78792
ADGRL2	0.645896	0.0767335	0.337748	16.9391	13.1062	19.0489	14.9232	14.2876	4.64819	3.6678	8.53496	8.98089	18.9927	4.12826	6.98494
ADGRL3	0.530207	0.209735	0.535877	0.765646	0.349398	0.97592	0.514379	0.711836	0.246734	0.142692	0.344731	0.254211	1.04641	0.284772	0.337801
ADGRL4	1.77978	0.0856535	0.354858	0.196866	1.27377	0.076072	0.0769507	0.516067	0.616647	0	0.0184985	0	0.601509	0.0735621	0.201011
ADGRV1	0.505093	0.17897	0.502818	2.65092	3.61343	2.79401	3.17829	2.10859	1.85821	0.472123	1.29476	2.50507	2.54884	1.00624	3.65025
ADH1A	0.847064	0.722376	1	0.0463205	0	0	0.0452644	0.0867325	0	0	0	0	0	0.11539	0
ADH1B	-2.41037	0.0533619	0.284401	0.113059	0.0326572	0.0468085	0	0.0302424	0.281062	0	0.242825	0.0421207	2.09008	0.764459	0
ADH1C	-4.92645	0.0228288	1	0	0	0	0	0	0	0	0.0374966	0	0.322747	0.944371	0
ADH4	1.48474	0.632829	1	0.0322801	0.0326344	0	0	0.0302213	0	0	0	0	0	0	0
ADH5	0.385014	0.0326654	0.224152	33.0577	39.2189	37.8347	39.2837	29.4081	31.8513	24.012	19.5358	29.1061	31.688	20.0419	36.4499
ADH6	0.353675	0.748728	1	0.0551797	0.0557854	0.0533058	0.0179739	0.0344403	0.0426768	0.0149582	0	0	0.0991752	0.0916392	0
ADH7	2.79948	0.358636	1	0	0	0	0	0	0.147155	0	0	0	0	0	0
ADHFE1	0.0621693	0.915477	0.970682	1.1123	0.749673	2.67004	1.18575	1.57782	6.06098	1.50762	2.47041	3.25235	4.60411	1.42741	0.764796
ADI1	0.387775	0.166797	0.487306	10.4197	12.6014	14.8598	10.6913	8.03582	4.44239	6.56717	6.70677	5.52526	4.52972	8.04658	13.6092
ADIPOR1	-1.34079	0.0016905	0.0474018	42.1327	35.7594	55.7071	54.8857	35.1158	32.5614	55.8446	78.5507	100.977	46.0889	279.197	52.5401
ADIRF	-0.0948592	0.837357	0.935966	12.7208	4.36337	24.4314	8.50916	14.3198	3.42589	6.83516	12.6646	9.67585	8.98201	23.2008	4.89653
ADK	0.0208971	0.939107	0.977593	8.88215	10.1309	10.3406	11.0999	9.19519	9.37961	17.3638	8.96137	5.7414	8.289	7.37547	9.33402
ADM	-0.00358098	0.993282	0.997108	33.491	24.0446	36.1048	32.8273	13.6087	32.3928	62.8658	23.6924	33.5993	9.91752	18.0733	19.1863
ADM2	-0.330779	0.57119	0.810573	0.129906	0.213414	0.0941205	0.444302	0.136823	0.0565148	0.264112	0.25939	0.225852	0.0437777	0.121353	0.386869
ADM5	-0.258197	0.471252	0.753125	0.969981	1.87954	3.82625	2.01421	3.93517	2.53191	3.22106	2.08872	2.31879	2.724	2.36599	5.41055
ADNP	-0.0510282	0.859137	0.947028	11.1122	8.80063	11.555	10.7702	12.6416	4.59999	6.39553	8.20296	7.81806	21.6685	7.12575	9.01556
ADNP2	0.184694	0.390111	0.697765	10.5059	9.09836	10.3357	10.0903	7.58183	3.73412	6.01003	6.92002	5.41697	11.2346	6.9117	7.09886
ADO	-0.117446	0.457333	0.74222	6.98748	7.41255	9.56122	7.4455	9.21232	4.13089	6.53878	7.21337	7.07266	7.75886	7.91642	10.6205
ADORA1	-2.6936	0.0303086	0.216379	0.0718412	0.0544723	0.0867518	0	0.0504444	0	0.905576	0.489415	0.0312255	0	0	0.10188
ADORA2A	0.264367	0.771218	0.908464	0.117407	0.261131	0.45368	0.11473	0.131903	2.15206	0.706554	0.286836	1.08185	0.548644	0.438711	0
ADORA2B	-0.135118	0.752226	0.900182	2.96147	4.08638	2.6676	2.93305	2.32298	7.14989	8.36429	4.06131	3.27016	3.48852	2.69174	3.31441
ADORA3	-3.71327	9.19093e-05	0.0125443	0.35644	0	0.103301	0.0348313	0.700784	0.413513	14.3487	2.17704	0.278866	0.320317	1.95345	1.45578
ADPGK	-0.491092	0.0101721	0.12378	31.6298	33.5036	29.0448	30.6714	29.2085	21.5849	53.1558	40.1346	29.6052	33.7069	46.0131	36.5266
ADPRH	0.231264	0.156298	0.471972	10.7575	10.2823	14.4036	10.1005	10.832	6.09161	8.467	8.29866	8.21352	9.34276	5.80936	11.5387
ADPRHL1	1.05624	0.000949778	0.0355608	1.58318	0.871847	0.652798	1.0251	0.614572	0.343443	0.502441	0.278175	0.391614	0.497378	0.280559	0.394271
ADPRHL2	0.0269067	0.922392	0.972144	20.3558	26.3027	22.8414	18.9967	17.8494	16.9025	15.6063	17.1325	18.1294	10.2126	20.2212	39.0564
ADPRM	0.125219	0.656264	0.855156	2.62017	2.7641	2.58622	4.50858	2.45306	3.70052	3.28889	2.40852	3.16897	3.3272	2.05746	2.71411
ADRA1A	1.88454	0.541563	1	0	0.0432601	0	0.0139382	0	0	0	0	0	0	0	0
ADRA1B	0.723213	0.781701	1	0	0.0685849	0	0	0	0.157406	0	0.159365	0	0	0	0
ADRA1D	0.847017	0.170829	0.49191	2.67252	1.18367	1.20482	0.945143	1.35826	0.265752	0.22769	0.526162	2.19044	0.411715	0.317025	0.202133
ADRA2A	0.0198977	0.966842	0.987952	0.537677	0.393626	0.716438	0.380475	0.72904	0.150565	0.211092	0.383277	0.177289	1.23296	0.3464	0.462758
ADRA2B	-1.6213	1	1	0.144183	0.187413	0.378064	0.10064	0.366394	5.25705	18.8614	0.232254	1.18175	1.79549	1.20581	0.116841
ADRA2C	1.32422	0.282813	0.612797	0.796633	0.0322151	0.0307832	0.467081	0.0596659	0	0	0.0898267	0	0.343631	0.03969	0.0723029
ADRB1	-2.49544	0.00436206	0.0779875	0.340723	0.0738135	0.305641	0	0.524058	0.0282343	2.94903	2.3326	0.16925	0.437418	0.394076	0.220887
ADRB2	-1.03245	0.0998178	0.380811	0.504172	0.183494	1.07151	0.965644	0.188806	1.87168	3.52612	1.34544	2.17383	1.32298	1.30618	0.41183
ADRB3	-0.454794	0.883977	1	0	0	0	0	0	0	0	0	0.0204606	0	0	0
ADRM1	0.0593188	0.833033	0.934092	80.2354	108.782	89.0846	98.717	73.8859	110.088	111.679	77.3975	92.8265	45.2282	80.5493	132.835
ADSL	0.173026	0.509353	0.774156	1.13658	1.08936	0.898346	0.894299	1.25756	0.393857	0.936316	0.707366	0.975186	0.928538	0.569944	0.686593
ADSS	-0.180391	0.186805	0.510942	11.7889	11.7668	13.0293	14.9126	11.8788	9.12734	14.9089	12.8845	11.2902	12.4122	14.0926	14.4797
ADSSL1	-0.268492	0.525486	0.784163	0.853477	0.501007	0.957476	0.564979	0.283531	1.1179	0.738863	0.7761	0.502592	0.940172	1.50885	0.749633
ADTRP	-0.0339249	0.955734	0.98408	0.197257	0.0664741	0.317597	0.578278	0.246235	0.533965	0.187154	0.123568	0.342948	0.443166	0.696134	0.22379
AEBP1	0.36091	0.403264	0.706631	20.545	9.27868	12.3282	11.5198	15.9099	5.24851	2.96709	15.2216	13.2502	11.3662	9.57348	2.6491
AEBP2	0.405253	0.153785	0.468537	7.51635	7.69459	8.39314	7.61101	8.14515	1.86756	3.52318	3.43683	3.81745	6.98863	5.23389	6.91589
AEN	0.516998	0.0208419	0.177212	23.5458	14.3231	16.1182	16.8921	20.3339	11.4743	9.20285	11.6171	16.847	8.86821	8.90649	14.1778
AES	-0.72194	0.0111043	0.129368	77.9449	62.6102	79.7697	80.1011	76.0692	58.2379	187.031	127.138	118.168	50.2799	104.677	100.694
AFAP1	0.51528	0.145408	0.455401	2.7333	3.7809	2.14591	2.96775	2.85143	0.593925	0.670379	1.54916	1.53877	2.62005	1.91299	1.87041
AFAP1L1	0.998677	0.143428	0.452743	0.2161	0.705832	0.176644	0.113708	0.280131	0.0578542	0.0675929	0.265538	0.0722515	0.239015	0.0828197	0.018859
AFAP1L2	0.7905	0.0967751	0.374185	0.785853	0.794479	0.202444	0.511957	0.555887	0.526751	0.127818	0.475875	0.349159	0.517889	0.369778	0.0990618
AFDN	0.277265	0.415325	0.715103	3.85983	3.24468	6.078	3.73037	4.3483	0.869329	1.90293	2.81648	1.92347	5.59687	2.5535	2.60655
AFF1	0.131349	0.652594	0.853206	10.8844	9.96414	11.5566	9.58237	10.3507	3.16509	4.94856	9.42893	5.44484	14.4474	8.17519	6.19042
AFF2	0.841145	0.0229951	0.18756	5.60196	4.19496	8.64438	4.24373	4.5067	1.27103	1.12886	2.15679	2.96063	4.62882	1.30289	3.03712
AFF3	-0.708746	0.163107	0.48227	0.559021	0.15852	0.368806	0.559598	0.874406	0.379628	1.39158	0.845579	0.195566	0.600391	1.22276	0.262967
AFF4	0.633056	0.0548094	0.287381	38.6137	39.0517	41.551	34.121	30.7989	10.3345	12.2472	15.6338	14.9632	45.41	14.2583	19.2896
AFG1L	0.125611	0.662627	0.858537	0.719943	0.889589	0.914446	0.83381	1.02352	0.711484	1.05171	0.513635	0.394048	0.934528	0.548001	1.19492
AFG3L2	0.278964	0.294917	0.623821	32.6537	42.4812	36.482	34.4167	30.551	9.00539	17.7905	20.2142	19.4628	33.8028	25.3833	30.1801
AFMID	-0.0768166	0.670883	0.862411	4.28569	4.5914	5.96304	5.31309	4.04229	3.15382	5.59209	5.04883	4.14255	3.82262	4.30231	4.971
AFP	0.71739	0.309559	0.637	0.279527	0.254336	0.405051	0.40973	0.157019	0.129714	0.0227323	0.157595	0.413084	0.251199	0	0.0951376
AFTPH	-0.193995	0.240955	0.571606	8.38467	6.38306	8.24631	10.8095	8.07058	5.93791	9.98169	7.62553	8.34252	9.8045	9.3321	8.06077
AGA	0.135146	0.48892	0.762423	9.16127	11.494	12.8295	10.6269	9.07061	6.38455	10.7467	7.95811	9.88316	8.64743	5.45915	9.72056
AGAP1	0.603856	0.0621496	0.304749	1.77607	1.62586	1.86745	1.30697	1.28765	0.452294	0.330268	0.778473	0.922588	1.27005	0.667704	1.33921
AGAP2	-0.489231	0.0894361	0.360099	3.69422	1.93105	4.24804	3.95868	2.96732	2.21592	3.26034	5.21677	5.38267	2.43329	5.85626	3.2624
AGAP3	-0.619803	0.0778565	0.33931	6.95668	8.1027	7.39758	6.52665	8.06075	11.8911	21.565	13.6081	7.17409	6.45371	14.3647	12.7539
AGAP4	-0.455267	0.0333986	0.22679	2.31117	2.26117	3.02493	2.13705	3.04788	3.17135	3.55698	4.08652	3.26206	3.50624	3.62158	3.7498
AGAP5	-0.882926	0.00606557	0.0924788	1.04863	1.23683	1.06126	0.512362	1.89338	0.579305	1.7665	1.82993	1.04179	2.62515	2.05249	2.12443
AGAP6	-0.426501	0.101681	0.383749	3.77935	4.17626	3.56609	2.9846	6.95318	5.02178	6.27213	4.76943	4.52692	6.97038	6.04844	7.32897
AGAP9	-0.173579	0.760585	0.905066	3.49063	0.676382	1.09593	1.42127	4.62967	1.04613	0.331185	2.89731	1.3149	1.49002	4.78255	2.6401
AGBL1	0.506993	0.870772	1	0	0	0	0	0.0366128	0	0	0	0	0.0175719	0	0
AGBL3	-0.342618	0.547977	0.796887	0.113086	0.228654	0.273113	0.0368357	0.15881	0.0655964	0.0919659	0.0885507	0.147457	0.372625	0.140854	0.256593
AGBL4	-0.454792	0.883978	1	0	0	0	0.0171732	0	0	0	0	0	0.0315858	0	0
AGBL5	0.17434	0.321769	0.64664	5.1798	6.0847	7.43494	5.77894	6.04707	3.47901	3.20622	4.1184	5.41425	5.48407	4.8845	6.28098
AGFG1	-0.0432325	0.861682	0.948543	14.6804	16.1492	13.8906	17.6026	13.4692	12.1151	22.1867	12.7058	10.3265	21.6645	11.752	10.2271
AGFG2	-0.177037	0.389852	0.697687	6.5873	5.83997	11.2027	7.41328	9.29819	5.1227	5.30998	9.44108	10.0808	7.93633	7.95239	8.98444
AGGF1	0.0114462	0.947503	0.980449	3.25294	3.56513	4.21314	3.51634	3.94833	2.13738	2.39962	2.75908	3.42835	4.81177	2.92226	3.69049
AGK	0.458627	0.18009	0.504786	1.54475	1.82866	1.54331	1.3031	1.08776	0.229756	0.837504	0.707153	0.550908	1.02039	0.953812	1.16835
AGL	0.38072	0.32619	0.649686	11.1682	13.0333	8.42855	8.62141	10.3893	3.09222	2.40608	4.70025	3.96986	16.0086	7.06041	7.19701
AGMAT	0.281939	0.560136	0.803086	1.55533	2.80787	0.939071	1.2756	1.92418	0.161105	0.813126	0.652441	0.965742	1.39771	0.691876	2.45775
AGMO	-2.0132	0.513253	1	0	0	0	0	0	0	0	0	0.0487749	0	0.0698864	0
AGO1	-0.319792	0.111733	0.402583	3.46066	2.95961	3.35285	2.62971	3.75325	1.59307	3.77565	3.35106	2.31309	3.48512	4.59237	3.79489
AGO2	0.137863	0.663693	0.858771	8.23823	5.03571	5.50192	6.03081	6.50016	4.59084	3.82618	5.638	3.83323	10.7669	5.80082	2.26365
AGO3	0.20868	0.56471	0.806818	3.61409	3.3601	4.51919	2.62401	4.08244	1.36755	1.74975	1.86938	1.48277	7.12094	2.21712	2.13058
AGO4	-0.674782	0.0254343	0.198683	5.31785	1.88414	6.0893	5.61614	5.07003	1.9923	6.25296	8.26096	5.99687	6.75186	7.75395	3.98519
AGPAT1	1.03016	0.0800142	0.344805	2.37957	2.26176	1.86651	1.19247	2.66574	3.49202	1.63745	0.0191108	1.9271	0.913851	0.88663	1.54594
AGPAT2	-0.562305	0.0309704	0.219072	18.6444	17.4563	19.2978	18.2193	18.1002	12.6263	30.7731	23.4741	21.916	10.771	32.5461	28.9671
AGPAT3	-0.285856	0.0982754	0.377217	19.9644	16.5776	17.1616	17.4857	19.2848	12.4484	23.6246	22.437	15.2448	15.7508	22.8552	21.8854
AGPAT4	0.0110318	0.971401	0.989049	2.22798	1.51006	1.90242	2.71536	1.44527	3.17524	2.89088	2.47772	1.70464	2.35463	1.99556	1.6283
AGPS	-0.109461	0.61531	0.835567	5.91141	5.72314	6.43637	5.82906	7.76154	3.77654	8.39297	5.6471	3.52171	6.57411	7.01767	5.76296
AGR2	-1.85795	1	1	0.544584	0.0688203	0	0	0	0.592297	0.0830398	0.159912	0	0	4.40901	0
AGR3	-0.360549	0.850526	1	1.04675	0.0881868	0	0	0	0.505982	0	0.16393	0	0	1.95568	0
AGRN	-0.36598	0.145872	0.455731	13.5132	9.83551	8.56373	8.35982	10.9193	4.83706	10.2563	13.8977	6.96323	11.612	16.6793	9.8867
AGRP	0.899835	0.221369	0.549415	0.272649	1.37821	0.614575	0.888106	0.255259	1.37066	0.739098	0.0853981	0.474023	0.163345	0.905597	0.206215
AGT	-0.297284	0.804509	1	0.0303075	0	0.204948	0.0296165	0.0283745	0	0.0246473	0.0854354	0.0263461	0.13618	0	0.0687682
AGTPBP1	-0.286835	0.208308	0.53493	9.31606	7.65529	11.4676	12.183	7.6048	7.11644	9.00686	10.1913	11.8883	17.7887	9.75546	7.32377
AGTR1	1.04704	0.142002	0.450487	0.0658147	0.288328	0.105966	0.300132	0.143773	0.101804	0.0178411	0.1443	0.133495	0.0788597	0	0.0995563
AGTR2	-1.96226	0.26292	1	0.0240925	0.0243569	0	0	0	0	0	0.0226385	0	0.129905	0.0300085	0.0273331
AGTRAP	-0.517704	0.131503	0.434221	33.9001	46.4247	37.9438	47.8102	27.8386	44.4047	91.5392	55.9306	71.1749	21.3678	41.4364	53.9515
AGXT	0.506991	0.870772	1	0	0	0.035966	0	0	0	0	0	0	0	0	0
AGXT2	0.943275	0.761728	1	0	0	0	0	0.0810549	0	0.0234693	0	0	0	0	0
AHCTF1	-0.208103	0.413956	0.714021	6.25529	5.02713	6.10118	4.87391	7.15617	3.11635	4.87229	5.06241	5.36553	11.7106	5.46989	4.10049
AHCY	-0.0115433	0.943015	0.978724	47.9081	43.8091	40.2351	50.1891	46.5868	33.1131	50.6012	42.4061	33.4487	38.2104	49.185	43.1442
AHCYL1	0.212165	0.261351	0.58976	28.9053	30.1609	27.2547	25.8995	25.241	11.2975	17.5284	16.6813	19.4024	28.4782	17.2308	25.1716
AHCYL2	-0.298918	0.160117	0.477497	2.60787	2.16046	2.92753	2.11187	3.44755	1.20457	2.97505	2.82486	2.13056	3.56962	3.15801	2.42445
AHDC1	-0.284653	0.257587	0.586504	4.00584	3.66411	5.99382	3.07077	6.0156	1.94509	3.06993	5.92442	5.027	4.89005	5.53971	4.20295
AHI1	0.165156	0.615679	0.835567	2.91629	2.9483	3.23428	1.86549	3.37694	3.19405	1.64611	2.66818	2.11815	5.57769	1.15902	2.85145
AHNAK	-0.286244	0.498506	0.76795	91.752	26.0238	68.4532	63.6736	67.8973	17.3569	79.0381	88.0928	41.4415	101.4	55.2447	17.3298
AHNAK2	-0.942666	0.12025	0.416722	0.235011	0.0306569	0.0915445	0.0703775	0.0390363	0.0219872	0.175708	0.28494	0.0527209	0.105597	0.207736	0.0430036
AHR	-0.140908	0.599923	0.826311	6.24059	4.63338	4.91743	7.17811	3.74806	5.04372	7.34381	5.53205	4.38559	8.51396	5.39259	3.36017
AHRR	-0.647163	0.0989928	0.379255	0.419477	0.12276	0.437224	0.280466	0.227366	0.153677	0.251364	0.694969	0.297476	0.327365	0.56373	0.325616
AHSA1	-0.0774438	0.727535	0.888921	39.6068	39.7935	40.8689	38.9777	34.2586	21.9984	41.1888	31.0906	40.0666	20.0328	35.4495	51.4953
AHSP	-3.93416	0.000202746	0.0172698	0.132509	0.401889	0.768052	0.129487	0	1.84471	0.107762	4.85596	21.7707	2.14343	23.2716	0.601328
AICDA	-0.945599	0.68296	1	0	0	0	0	0.0691799	0	0.0400618	0	0	0.0664041	0.0306791	0
AIDA	0.182297	0.483491	0.76018	10.1797	9.26465	12.9559	13.85	10.611	4.47216	6.70171	6.65889	5.73891	15.8276	7.21662	10.5014
AIF1L	1.25096	3.64871e-05	0.00867564	1.67312	1.8018	0.913562	1.13737	1.77072	0.822824	0.251425	0.666454	0.569125	0.621036	0.520991	0.742761
AIFM1	0.0908698	0.699647	0.876401	15.5982	23.4277	15.8724	13.4493	13.6045	11.3377	14.2469	13.534	11.5747	9.89466	13.2092	24.0631
AIFM2	0.498454	0.051369	0.280078	5.51471	6.45157	6.43912	4.93623	5.20496	4.94133	2.09047	3.28608	5.31356	3.38447	3.0156	6.56167
AIFM3	-1.67336	0.0140553	0.144672	0.8491	0.055382	0.714424	0.481784	1.58989	2.06545	6.23699	3.8606	1.23813	0.566133	4.70803	2.29952
AIG1	0.35678	0.0156358	0.152448	4.31366	4.76191	5.50328	5.16989	3.785	3.59058	2.60351	3.19904	3.54805	4.24155	3.03581	4.25746
AIM2	-0.565199	0.282266	0.612597	0.681176	0.0918204	0.570304	0.976278	0.382638	0.474147	0.480099	0.853422	0.907949	0.244857	0.848441	1.288
AIMP1	-0.00837612	0.96175	0.985914	12.3245	15.3434	13.6538	14.81	11.0602	12.6928	12.931	11.2407	13.0266	17.5984	9.91575	15.4795
AIMP2	0.0611608	0.736609	0.894202	14.7851	20.8141	15.3067	18.5408	14.4563	8.95677	14.0347	12.2333	13.3351	13.1507	14.2674	19.6935
AIP	-0.215671	0.476347	0.756507	32.5847	29.5504	40.5975	38.1212	33.9671	52.8439	59.9356	40.4503	50.0766	22.2302	40.2319	53.0966
AIPL1	-0.743057	0.649114	1	0	0	0.0178537	0	0.0173026	0.0214406	0	0.034732	0.0160657	0.0166084	0.0230196	0
AIRE	-0.867274	0.442835	1	0.0615281	0.0933053	0.089158	0	0.115208	0	0.125093	0.0867224	0	0.138232	0.268228	0
AJAP1	-1.61008	0.333511	1	0.00561178	0	0	0.0109676	0	0	0.00912747	0	0	0.0151292	0.0209693	0.0063666
AJM1	-0.549097	0.0375912	0.241089	3.10216	3.76025	4.38818	2.1653	3.66002	2.47882	2.62578	4.07497	3.17823	5.26263	5.00731	8.40351
AJUBA	-0.125887	0.715759	0.883929	2.06572	1.16186	2.44528	1.6348	1.82502	0.826957	1.38417	1.50364	1.27724	3.98729	1.46768	0.89122
AK1	-0.377355	0.287233	0.616328	1.47153	1.07444	1.23728	0.958653	1.12255	1.42263	0.620517	2.1253	2.58207	1.27342	1.15403	1.66946
AK2	0.15069	0.434163	0.726862	19.6258	27.6148	22.4936	18.633	18.8821	18.6679	21.016	14.7415	16.1442	15.9791	18.131	26.4514
AK3	0.387905	0.113578	0.405943	21.9006	15.173	29.9099	22.9904	21.3883	10.8709	9.19495	9.88195	14.7834	23.0494	12.8289	21.3848
AK4	0.758677	0.0515955	0.28057	15.7286	15.0628	19.5318	13.302	11.0753	6.21505	1.72099	4.50546	7.20926	15.5052	6.1147	12.2206
AK5	-0.596724	0.445111	0.733431	0.0772353	0.0624665	0.0596899	0.150948	0.0433856	0	0.100498	0.0725741	0.06714	0.124934	0.192401	0
AK7	0.488543	0.369384	0.68178	1.28315	2.96743	1.48749	1.59871	1.29141	0.762912	0.273922	0.376785	0.836575	1.12428	0.419537	3.85772
AK8	0.764047	0.208715	0.535291	0.268087	0.338787	0.45322	0.229227	0.250989	1.43844	0.299777	0.283396	0.320438	0.301147	0.459136	0.22811
AK9	0.00513484	0.981955	0.993479	0.429202	0.433913	0.414626	0.361565	0.360259	0.291888	0.270811	0.319858	0.289476	0.571907	0.38712	0.41977
AKAP1	-0.133879	0.589456	0.821201	4.27856	6.66016	4.22906	3.46109	3.54144	1.85726	4.03254	4.92559	2.84491	3.985	4.07629	5.722
AKAP10	-0.452148	0.0353288	0.232663	5.30308	5.96465	8.26926	5.28214	8.31732	4.01575	7.89041	6.76155	5.33625	12.2895	9.11145	8.18305
AKAP11	0.226885	0.547029	0.796724	7.51041	7.1895	8.28314	6.54574	8.57136	2.07877	3.21612	3.91333	3.71767	14.4924	3.30419	4.88367
AKAP12	1.24229	0.000783259	0.0331603	3.61431	1.99162	3.08486	2.69356	2.66241	1.38232	0.904403	1.26891	1.27057	1.73466	0.801423	0.234312
AKAP13	0.229834	0.368428	0.680876	28.974	32.6825	23.1685	19.3182	24.6516	8.81313	12.8088	19.1734	13.3846	28.1888	18.6965	21.5322
AKAP14	1.64287	0.5745	1	0.266288	0	0	0.065054	0	0	0	0	0.0578705	0	0	0
AKAP2	0.441248	0.822406	1	0	0	0.00944873	0	0.00915707	0.034041	0.0238627	0	0	0.0175793	0	0
AKAP3	1.2192	0.0856648	0.354858	0.187099	0.252204	0.100414	0.142203	0.155703	0.120587	0	0.0781367	0.0722861	0.168138	0	0.0943401
AKAP4	2.50805	0.133838	1	0.0229611	0.0464264	0	0.0448752	0	0.133188	0	0	0	0.0206342	0	0.0260496
AKAP5	0.544356	1	1	0.757938	3.42013	0.95543	0.894206	0.700944	0.621943	0.142821	0.625343	0.216945	0.697738	0.287821	3.32419
AKAP6	0.838145	0.0919823	0.364166	0.0734368	0.0288722	0.15371	0.103657	0.0954904	0.0709963	0.0232252	0.0460033	0.0780243	0.0146654	0.071143	0.0509145
AKAP7	0.030924	0.877412	0.954438	8.32374	9.01343	9.64559	9.85029	10.4381	6.40078	6.30345	6.99621	8.59662	13.0217	5.46919	11.7175
AKAP8	-0.103664	0.480071	0.758613	13.7734	12.0119	14.4754	12.2391	15.3216	11.4354	15.4631	14.2399	11.0028	15.0809	14.5869	13.1576
AKAP8L	-0.0878255	0.736043	0.894049	30.3493	36.3413	41.2274	27.697	33.8661	41.665	29.6281	42.6245	34.9609	21.72	39.7764	57.4837
AKAP9	-0.0172712	0.958485	0.984706	4.87936	4.28185	5.91251	3.83561	5.63318	1.79963	2.76009	3.32603	2.98709	10.3665	3.16756	3.37047
AKIP1	-0.30911	0.326604	0.649925	6.30948	4.97481	7.02845	3.92358	6.35929	3.46725	9.94311	5.1628	5.53727	2.46878	6.91876	7.94589
AKIRIN1	0.305555	0.0935234	0.367345	53.4755	41.7185	67.4681	69.8316	54.8555	27.1839	36.0516	37.3708	46.5519	50.3553	35.37	38.223
AKIRIN2	-0.282156	0.244883	0.574733	29.3279	23.061	29.0988	45.6016	25.3062	34.7025	40.4647	36.9795	44.1252	29.9975	39.6517	33.7467
AKNA	-0.727472	0.0493566	0.275117	13.5104	5.21528	11.8177	13.486	10.2339	4.99363	7.59459	20.948	19.2064	12.0816	25.1127	7.07573
AKNAD1	-0.630515	0.66899	1	0.0212468	0	0	0	0.0198917	0.0739465	0.0345576	0.0598936	0.0184697	0.0763742	0	0
AKR1A1	-0.810811	0.102162	0.384154	17.2568	18.1817	19.3977	18.598	18.9896	42.2681	96.5573	38.2004	16.519	10.7222	42.2273	38.3305
AKR1B1	-0.0391218	0.875319	0.954287	31.933	41.9984	49.51	40.836	37.7395	57.2842	56.5873	40.0078	49.6494	45.038	34.7411	42.3221
AKR1B10	6.31732	1	1	0	0	0	0.0853476	0	7.39663	0	0.0820681	0.0379616	0	0	0
AKR1B15	2.02933	0.463117	1	0	0	0.0827594	0	0	0.149079	0	0	0.0372356	0	0	0
AKR1C1	0.884879	0.029828	0.215055	1.31471	1.70607	1.46911	2.12844	0.927739	2.3106	0.3032	0.885041	1.54373	0.996318	0.427717	1.35798
AKR1C2	-0.6883	1	1	0.483752	0.211927	0.0934647	0.0157574	0.271739	1.14113	0	0.0454557	0.154191	0.144909	3.43447	0.09147
AKR1C3	-0.928573	0.214427	0.540028	0.684697	0.314642	0.21046	0.243304	0.61189	1.29981	1.08834	1.46222	0.541093	0.475465	3.02366	0.0353088
AKR1C4	-0.454792	0.883978	1	0	0.049644	0	0	0	0	0	0.0461415	0	0	0.061163	0
AKR1C8P	1.62403	0.576473	1	0	0	0.122514	0	0	0.147128	0.0515681	0	0	0	0	0
AKR1D1	-1.32789	0.585996	1	0	0	0	0	0	0.0336757	0.0236066	0.054552	0	0	0	0.0329323
AKR1E2	0.26235	0.596092	0.824781	0.68073	0.344101	0.904218	0.332604	0.517818	0.937803	0.864998	0.639648	0.295877	0.420573	0.582922	0.241342
AKR7A2	-0.122241	0.601813	0.827098	22.3801	25.9243	29.1551	28.9439	20.6187	19.9311	35.8205	20.8379	23.4877	15.6682	24.5103	35.7432
AKR7A3	0.527978	0.393669	0.700527	0.56847	0.410507	0.19613	0.317433	0.456183	1.03635	0.165108	0.267081	0.458869	0.547349	0.0505757	0.737066
AKR7L	0.631444	0.547433	1	0.0559956	0.169831	0.432752	0.0547188	0.0524242	0.714578	0.182152	0	0	0.402566	0.278982	0.190582
AKT1	-0.213521	0.32174	0.64664	42.6626	35.9245	38.2459	44.4849	41.0326	19.6641	52.1471	46.8853	44.7035	28.1796	37.1348	35.4551
AKT1S1	0.109046	0.564914	0.806818	17.2292	19.5988	19.9063	20.1362	18.438	9.3363	13.0594	15.263	17.9877	11.1638	14.5215	21.5741
AKT2	-0.160995	0.451508	0.738156	24.8074	24.0112	29.5518	26.4118	21.7799	9.75391	22.1831	24.1471	25.405	16.4025	26.5207	30.2324
AKTIP	-0.00225767	0.991419	0.996322	3.01769	3.61059	4.94783	3.54407	3.00666	3.46876	2.79183	2.57543	3.17678	4.65246	3.86215	4.46009
AL021997.3	-0.0370734	0.983226	1	0	0.126026	0.361274	0.121816	0	0	0	0.351405	0.108364	0.112025	0	0
AL022238.4	-1.16669	0.544684	1	0	0.0461517	0	0.0148699	0.0142463	0	0.12375	0.028597	0	0	0	0
AL031281.2	-0.459372	0.224524	0.552733	0.183447	0.132472	0.208863	0.115241	0.184014	0.281226	0.431575	0.277032	0.165164	0.247283	0.18769	0.208121
AL031315.1	0.23712	0.797284	1	0.0289914	0.087929	0.112028	0.169982	0.10857	0	0.0471541	0.0544836	0.025202	0.104213	0	0.197346
AL031708.1	0.917177	0.543648	1	0.104295	0.03954	0.075565	0	0.0732325	0	0.0212043	0	0	0.128873	0	0
AL031777.3	-0.2282	0.787695	0.916345	0.625536	0.463762	0.523721	0	0.58564	0.0483798	0.0678283	0.509414	0.145006	1.42409	0.155828	0.28387
AL032819.3	-3.19627	0.131693	1	0	0	0	0	0.0702768	0	0.732546	0	0	0.067457	0.186993	0
AL035425.2	0.506991	0.870772	1	0	0	0.119141	0	0	0	0	0	0	0	0	0
AL049650.1	0.334202	0.768304	0.907424	0	0.170587	0.489015	0	0.71088	0.783012	0.754724	0.079276	0.14668	0.682357	0	0.0957156
AL049697.1	1.88021	0.400406	1	0	0.183042	0.029151	0.0294877	0	0	0	0	0	0	0.0751712	0
AL049779.1	0.269491	0.826665	1	0.207267	0	0.100114	0.101271	0.388096	0.721365	0.0842792	0.0973793	0	0.279393	0.903569	0
AL049839.2	1.00865	0.241747	0.572143	0.0905569	0.297541	0.328056	0.132738	0.254344	0	0.0184112	0.0638189	0.255841	0.0203449	0.112794	0.0256844
AL096711.2	0.276846	0.652748	0.853206	0.0181702	0.0857252	0.0936169	0.0532678	0.0737158	0.0772921	0.024628	0.0284561	0.0473857	0.0381005	0.022632	0.185528
AL109811.4	-2.42437	0.0230181	1	0	0.0391504	0.0748204	0.0378423	0.0362555	0	0.0944792	0.0727765	0.168318	0.522011	0.0482345	0.0878683
AL117339.5	-0.412111	0.481434	0.759415	0.193117	0.390475	0.356159	0.102935	0.394474	0.305508	0.157051	0.263946	0.0457842	0.867731	0.328007	0.756867
AL121594.1	0.531032	0.49089	0.763159	0.090011	0.127399	0.0521726	0	0.0674162	0.167078	0.0439205	0.0338315	0.0469475	0.113245	0.0448455	0.0816945
AL121722.1	-0.454794	0.883977	1	0	0	0	0	0	0	0.0116451	0	0	0	0	0
AL121753.1	-0.88007	0.0384036	0.243445	1.44382	1.06158	1.39479	1.28263	0.983078	0.456819	3.09555	2.09669	1.5974	1.65136	0.98092	2.23367
AL121758.1	-1.3586	0.560756	1	0	0.0258647	0	0.0250005	0	0	0.0624175	0	0.0667195	0	0	0
AL121845.3	0.220536	0.768934	0.907424	0.111309	0.135037	0.322587	0.0870167	0.291787	0	0.144834	0.12551	0.038704	0.0400114	0.0831848	0.353586
AL133353.2	1.72301	0.166311	1	0.0352281	0.106844	0.136127	0.103274	0	0.32695	0.0572979	0.132408	0	0.0316579	0	0
AL135905.2	-0.0275548	0.959628	0.985196	0.750569	0.427692	0.580064	0.48008	0.229974	0	0.52161	0.359048	0.320301	0.515076	0.37395	0.232235
AL136454.1	0.579545	0.0854836	0.354618	217.083	217.852	208.04	284.014	215.69	406.002	236.037	137.738	236.463	222.456	120.117	106.39
AL136531.2	0.912813	0.233403	0.561682	0.969417	0.490029	0.819434	0.473657	0.567243	0.84348	0	0.455456	0.421354	0.871173	0.452798	0
AL138752.2	0.864838	0.663617	1	0	0.0270925	0.0258883	0.0261873	0.100357	0	0	0	0	0.09633	0	0
AL139142.2	1.09816	0.459281	1	0.0777542	0.0393038	0.112671	0	0	0.225511	0.0316165	0.0365309	0	0	0	0.176425
AL139353.1	0.987885	0.751258	1	0	0	0.283023	0	0	0	0	0	0	0	0	0
AL157392.5	-1.15887	0.0277837	0.208122	0.230679	0.466423	1.05852	0.394484	0.809876	0.869752	2.11048	0.812842	2.30607	1.19198	0.359155	1.63567
AL157935.2	-0.189495	0.89762	1	0.0422608	0.0854494	0.0204128	0	0	0	0.0515524	0.0198552	0.0551055	0	0.0263191	0
AL160269.1	-0.0220829	0.963262	0.986468	0.416649	0.400161	0.28175	0.427506	0.565609	0.0966725	0.135535	0.293628	0.488956	0.748848	0.285427	0.189076
AL160272.2	-0.935685	0.764	1	0	0	0	0	0	0	0.121304	0	0	0	0	0
AL162231.1	0.217063	0.392518	0.699582	2.06964	2.05133	2.74422	2.41901	1.89965	2.11856	2.01315	2.1354	2.22245	1.16699	1.46584	2.16387
AL162377.3	0.506991	0.870772	1	0	0	0	0	0.0148687	0	0	0	0	0	0	0
AL353588.1	0.969864	0.621974	1	0.019765	0.019982	0	0	0	0.137579	0.0803687	0	0	0	0	0.0224236
AL354761.1	-0.935685	0.764	1	0	0	0	0	0	0	0	0	0	0.228563	0	0
AL355312.5	0.960594	0.453938	1	0.0274174	0.0138592	0.0132431	0.120565	0.0128344	0.111326	0	0.0128814	0	0	0.136599	0.0155526
AL355916.2	0.415101	0.42235	0.719255	5.25884	2.70334	3.96087	6.70674	4.00551	3.61917	1.01481	2.68012	8.05818	4.96619	1.33224	1.01122
AL355987.1	-1.26937	0.366848	1	0	0	0.0277176	0.0560755	0	0.0665722	0.046667	0.0808812	0.174592	0.0515684	0	0
AL355987.3	-1.38088	0.395112	1	0	0	0.0912606	0	0.353774	0	0.0768259	0	0	0.33958	0.235332	0.535877
AL357673.1	0.987885	0.751258	1	0.0546298	0	0	0	0	0	0	0	0	0	0	0
AL358472.6	-0.375788	0.644306	1	0.0814004	0.123441	0.078636	0.0397722	0.0381044	0.33052	0.132396	0.19122	0.141521	0.0365755	0.202777	0.230873
AL359736.1	0.506991	0.870772	1	0	0.0168864	0	0	0	0	0	0	0	0	0	0
AL359922.1	-1.87636	0.503125	1	0	0.0750767	0	0	0	0	0.120785	0	0	0	0.27749	0
AL360181.3	-2.10874	0.481326	1	0	0	0	0	0	0	0	0.121952	0	0.0388771	0	0.0490803
AL365205.1	-2.65493	0.036136	1	0.0241848	0	0	0	0.0226423	0.0561145	0.0983404	0.0681757	0.0420473	0.391208	0.0602469	0
AL365214.3	-0.454794	0.883977	1	0	0	0	0	0	0	0	0.07298	0	0	0	0
AL365232.1	-0.454794	0.883977	1	0	0	0	0	0	0	0.0345153	0	0	0	0	0
AL391650.1	0.530922	0.359757	0.67622	0.238841	0.310452	0.0988843	0.400106	0.415272	0.11875	0.0832438	0.160305	0.296604	0.245298	0.084997	0.193548
AL445685.3	-1.25469	0.398303	1	0	0	0.0337747	0.0341648	0.0981964	0	0.170595	0	0.0303922	0.125675	0.0435471	0
AL451007.3	0.382345	0.741859	1	0	0.0659124	0.440879	0.445971	0.244154	0	0	0.306311	0.2267	0.175768	0	0.147932
AL512506.3	-2.08098	0.220327	1	0	0.0391723	0	0.0378635	0	0	0	0.0364086	0.0336824	0.139281	0.144784	0
AL590132.1	-0.035931	0.974728	1	0.0447772	0.0603583	0.0144189	0.116683	0	0	0.0121382	0.0280499	0.0518993	0.120718	0.0185908	0
AL590764.2	-1.81617	0.149613	1	0	0	0.0349357	0.0353392	0.101572	0	0.0882298	0.0679626	0.0943108	0.292489	0.045044	0
AL591806.3	-0.314984	0.687292	0.870343	0.132509	0.133963	0.128009	0.0323718	0.155072	0.192157	0.134702	0.0311279	0.259175	0.357239	0	0.187915
AL713999.1	-0.935685	0.764	1	0	0	0	0	0	0	0.149979	0	0	0	0	0
AL772284.2	-1.37276	0.659166	1	0	0	0	0	0	0	0.147691	0	0	0	0	0
AL928654.3	-1.43009	0.640461	1	0	0	0.136891	0	0	0	0	0.399454	0	0	0	0
ALAD	0.515864	0.123161	0.42121	253.076	370.961	297.69	291.72	264.019	107.869	60.7737	136.369	133.083	234.291	172.56	356.953
ALAS1	0.326362	0.143378	0.452743	27.615	39.9854	35.2227	30.2269	27.7118	22.5968	18.6994	17.7696	32.9029	18.3957	20.7294	34.8677
ALAS2	-6.03137	1.21932e-06	0.00184714	1.75701	2.9276	3.58328	0.858475	0.396007	1.73637	0.238146	19.0168	75.1233	5.08773	580.67	5.05718
ALB	-0.877774	0.318363	0.643979	0.0612567	0.0619291	0.0591765	0.02993	0.0286749	0.355326	0.0249083	0.11512	0.213	0.220195	0.114448	0.55597
ALCAM	0.0970324	0.765413	0.906427	16.3513	4.63633	13.772	18.4125	14.7872	8.03994	10.9979	12.0741	9.71805	15.8002	13.7236	5.768
ALDH16A1	-0.69601	0.0473688	0.269894	9.95382	10.397	8.14789	9.12431	10.1024	10.5513	29.514	17.8785	8.95908	6.33279	12.4255	18.2382
ALDH18A1	0.347075	0.121811	0.418945	8.51653	9.7803	11.0629	8.72634	6.17354	3.38133	4.18586	5.5746	5.58845	6.16733	6.07631	8.53639
ALDH1A1	-1.76816	0.0093236	0.118068	10.0133	4.29572	6.39582	5.02125	8.94295	11.2727	95.7904	25.1629	2.63426	3.81846	12.308	14.0508
ALDH1A2	-0.230985	0.606765	0.830086	3.32298	6.12701	5.28908	5.95323	3.46659	2.73526	0.875059	4.74314	3.45262	12.2151	6.85884	3.03391
ALDH1A3	0.87894	0.125033	0.423879	6.85899	10.4144	2.90508	6.1899	4.32495	0.757127	2.06054	1.70746	1.34601	7.91184	2.96464	0.522643
ALDH1B1	0.530333	0.0466958	0.268491	11.4365	18.6825	10.0637	12.2159	9.90144	6.5682	4.2912	7.78844	9.60703	7.18408	6.03642	11.9471
ALDH1L1	0.0228565	0.966422	0.987787	0.989787	0.188802	1.76802	1.33221	1.29383	0.541638	0.683437	0.930054	1.55849	0.503478	1.67479	0.190685
ALDH1L2	0.665687	0.209089	0.535445	0.763623	0.837114	0.622149	0.314668	0.611558	0.117408	0.134677	0.267996	0.159955	0.620092	0.0802161	0.793272
ALDH2	-0.252189	0.472998	0.753797	6.08745	4.80208	7.29852	5.2139	5.40138	9.3687	13.8581	8.35592	6.03966	3.78778	5.79024	7.93973
ALDH3A1	0.83701	0.395639	0.702166	0.0615281	0.124407	0.0594387	0.150313	0.115208	0.46397	0	0.202352	0.026743	0.138232	0.22991	0
ALDH3A2	0.480174	0.136212	0.441117	133.75	191.501	165.689	144.346	132.872	72.7444	42.7768	59.882	99.6352	116.304	66.2274	214.71
ALDH3B1	-1.20407	0.00307015	0.0647006	12.2392	5.76795	10.2456	13.8803	11.1705	15.2426	52.3471	29.5189	10.4954	16.8919	30.6956	16.5176
ALDH3B2	0.755674	1	1	0	0	0	0	0	1.20452	0.147764	0	0	0.093305	0.614282	0.0588964
ALDH4A1	0.122695	0.730184	0.890626	3.60522	3.8221	3.38865	2.9898	3.52124	5.0642	4.88124	4.24829	2.65965	1.12081	3.47103	4.31123
ALDH5A1	0.240934	0.54194	0.793199	2.44275	3.7309	3.12102	2.07905	2.6927	1.5693	0.437895	1.40682	1.56406	4.18975	2.91171	2.63722
ALDH6A1	0.317261	0.235897	0.565302	9.65303	8.15477	11.253	10.6781	9.91522	4.01646	4.06688	5.77212	7.10596	13.1688	4.73149	7.02365
ALDH7A1	0.464758	0.0465785	0.267997	5.70204	7.52246	7.3363	6.10924	5.13489	3.91564	2.07944	3.47184	5.11234	6.10076	3.93328	4.69946
ALDH8A1	-0.0779125	0.887872	0.959069	0.162864	0.301862	0.472001	0.291777	0.304954	0.85024	0.220747	0.280565	0.589903	0.341504	0.236666	1.01624
ALDH9A1	0.0732224	0.692779	0.873033	17.2814	22.9649	18.8342	18.1457	15.9622	17.5984	20.3164	14.3266	18.2241	15.0671	15.3016	20.9791
ALDOA	-0.206629	0.576563	0.813571	1.00964	0.81658	1.22616	1.2967	0.513134	0.870113	1.36065	1.00292	1.75535	0.544392	0.826399	0.850903
ALDOB	-0.460616	0.574511	1	0.0220357	0.0891103	0.106437	0.0645998	0.0618909	0	0.0716815	0.0621176	0.0574664	0.0198025	0.0548933	0.199997
ALDOC	0.18601	0.633289	0.843273	53.115	67.1656	80.3733	73.9106	39.2014	54.861	15.987	35.3432	109.878	55.6314	28.517	76.2615
ALG1	0.0155805	0.959986	0.985196	6.80515	11.3185	5.02597	6.34966	5.34352	3.03058	7.9086	5.28059	4.1028	3.64957	6.4255	8.89102
ALG10	0.290767	0.333398	0.655487	1.99749	1.25116	1.69894	1.18814	1.62617	0.579332	0.900507	0.877266	0.736084	2.06822	0.892429	1.15772
ALG10B	-0.0233888	0.926319	0.973871	0.683984	0.561409	0.798141	0.542652	0.551597	0.274976	0.572767	0.528164	0.34733	0.912871	0.404882	0.599275
ALG11	0.303767	0.409384	0.710872	1.19883	1.50759	1.0263	0.99053	0.967243	0.146993	0.546916	0.696035	0.626973	1.25251	0.667693	0.729798
ALG12	-0.182549	0.472496	0.753797	5.67157	9.48639	6.20615	6.2271	4.59295	3.14681	6.36442	6.63417	4.73846	4.40866	7.32289	9.43815
ALG13	-0.0388219	0.806474	0.924675	3.83142	3.50025	4.93507	4.41682	3.76454	3.77354	4.2681	3.2533	4.25869	4.91363	3.43005	4.42601
ALG14	0.444626	0.0968226	0.374213	1.34911	1.68616	1.45367	1.78918	1.11038	1.35874	1.1936	0.787081	1.2952	1.06583	0.489343	1.56421
ALG1L	-0.195341	0.597327	0.82543	2.38861	1.33232	1.51181	1.85122	2.31338	0.764435	1.47364	2.94102	1.5752	1.11028	1.33369	2.89679
ALG1L2	-0.331067	0.592529	0.822547	0.214967	0.796866	0.484557	0.910286	0.805028	1.99511	1.34029	0.875308	1.30809	0.965909	0.178503	2.35753
ALG2	0.176599	0.34101	0.661151	22.5781	32.0388	23.5523	24.1567	17.5726	18.7771	20.9608	18.276	15.2227	25.5458	17.1529	24.5349
ALG3	0.120848	0.70122	0.877682	19.5628	36.9315	13.0168	21.425	17.2249	19.067	23.7557	15.8499	16.8612	10.9129	17.6118	31.9323
ALG5	0.210288	0.425376	0.720868	19.699	32.0501	21.6376	24.5252	16.1843	22.52	23.4462	13.4374	12.4312	18.9413	19.6718	30.7538
ALG6	0.203736	0.33915	0.659612	4.92283	5.91393	3.74084	4.12623	3.87606	3.03475	3.26641	2.63222	2.64999	5.03476	3.72004	4.74373
ALG8	0.380081	0.111502	0.402127	21.7429	30.5255	15.0251	18.9596	18.3131	17.5374	15.8108	11.3711	13.3824	19.2542	11.1194	23.3171
ALG9	0.437924	0.596265	1	0.105845	0.0802553	0.230064	0.103432	0.198189	0	0.0430389	0.0745931	0.0690079	0.214017	0.0988771	0
ALK	-2.36723	0.0944075	0.369252	0	0	0.0305124	0	0.0295706	0.0366425	0.36817	0.0593578	0.0274567	0	0.0262273	0
ALKAL2	0.285641	0.704826	0.879102	2.25662	0.526475	2.30576	1.56906	1.09698	1.71174	0.317627	0.285443	0.679038	0.81897	5.24312	0.0984674
ALKBH1	-0.201082	0.347607	0.667446	1.65958	2.43551	1.47393	1.98793	2.23035	1.3974	1.93738	1.73548	1.88476	2.11681	2.06709	2.97604
ALKBH2	-0.0274525	0.928059	0.974708	3.48043	6.1576	4.98731	3.68449	3.52998	4.50878	3.58521	4.41502	5.49634	2.50217	3.3958	7.43647
ALKBH3	-0.0925451	0.690963	0.872435	7.39567	9.23891	8.82825	8.56197	8.90856	10.8205	11.0329	6.32966	8.14886	9.77875	10.1505	12.2917
ALKBH4	-0.71369	0.01066	0.126577	1.5833	1.83412	2.16684	2.1274	2.1926	1.14801	1.95824	3.56441	3.21149	1.54142	2.83488	4.56552
ALKBH5	0.161291	0.272959	0.602336	45.052	40.7169	41.5116	44.6256	36.1784	22.1135	28.7913	33.3332	35.7302	29.7537	29.0147	42.8213
ALKBH6	-0.276402	0.289321	0.618573	7.35139	11.1266	10.1805	10.2981	10.3039	15.2823	13.3738	11.9787	13.2243	12.4108	10.5856	18.5606
ALKBH7	0.0251688	0.920241	0.971677	32.0687	36.9558	41.5367	37.8195	27.8342	28.9546	30.6979	31.927	36.5472	15.4386	32.5728	50.7293
ALKBH8	-0.12129	0.612706	0.834002	1.37143	1.13723	0.937821	0.737842	1.25511	0.983218	0.914802	1.20179	0.937666	1.60633	1.24756	1.01396
ALLC	-0.356954	0.835533	1	0	0	0.139163	0.0469234	0.0449558	0	0	0.135361	0.083484	0	0	0.0544771
ALMS1	0.454644	0.233114	0.561457	3.01566	2.13091	2.91838	2.25168	2.45053	0.431157	0.885131	1.53158	1.07998	3.33507	1.2763	1.09023
ALOX12	-0.269715	0.442084	0.732015	1.79623	0.952627	2.50328	1.3812	0.909754	2.39129	2.29891	2.24121	2.12459	1.34957	2.12727	1.77058
ALOX12B	1.96213	1	1	0	0	0	0	0	0.544489	0.0673563	0	0.0239996	0	0	0.093965
ALOX15	-2.06235	0.0107957	0.127126	0.159724	0.0230682	0.198386	0.334463	0.1709	0.979441	0.686586	2.16551	0.218189	2.19407	3.18313	0.155322
ALOX15B	0.435514	0.282523	0.612597	3.32089	1.56334	5.58359	9.43824	3.60749	1.73516	2.4533	2.76317	4.31922	2.96156	3.34697	1.58181
ALOX5	-0.935685	0.764	1	0	0	0	0	0	0	0	0	0.0235501	0	0	0.0307351
ALOX5AP	-0.752356	0.171679	0.493162	26.8867	12.1239	28.4599	37.9389	18.0458	82.2041	137.115	50.6311	61.3585	21.9967	62.749	27.9561
ALOXE3	1.82734	0.312727	1	0.0185753	0	0.071778	0.0544553	0	0.129298	0.0755311	0	0	0	0	0
ALPG	2.46429	0.349724	1	0.194963	0	0.0538119	0	0	0	0	0	0.0242114	0	0	0
ALPK1	-0.292328	0.178636	0.502113	5.06962	3.98343	6.43488	4.00084	4.02533	4.24352	4.1437	6.94651	6.43754	7.17401	4.26827	4.44105
ALPK2	0.287024	0.519896	0.780346	0.627506	1.04771	0.642935	0.464544	0.56078	0.739013	0.185569	0.536033	1.01659	1.05947	0.236846	0.334382
ALPK3	0.571138	0.128924	0.430199	1.46921	1.34388	2.1259	0.609089	1.66132	0.464853	0.38793	1.10563	1.03943	0.863063	0.372334	1.19059
ALPL	-0.45063	0.417349	0.71637	34.1722	14.2751	33.8934	31.4608	7.64218	16.9986	10.4935	65.9826	53.219	7.26721	32.0804	8.77184
ALPP	0.844999	0.423682	0.720194	0.63101	0	0.15804	0	0.0656406	0.298242	0.171055	0.153722	0.0812641	0.18902	0	0.0530286
ALS2	0.236343	0.202283	0.527329	4.3289	3.60206	3.91585	4.33111	4.32675	2.60587	2.73657	3.46923	2.94762	4.98068	2.21892	2.86078
ALS2CL	-1.46757	0.0228769	0.187217	0.397174	0.30115	0.685153	0.20792	0.810085	1.99118	4.83344	2.55912	0.567213	0.713846	2.95054	1.3196
ALS2CR12	-0.777288	0.0827852	0.350366	0.381159	0.353231	0.276161	0.217273	0.386587	0.110548	0.594118	0.477542	0.497008	0.713606	0.356066	0.180178
ALX3	0.0170524	0.969507	0.988548	1.36653	1.60556	1.71259	0.64964	1.48684	0.514164	0.720856	0.937017	1.02739	0.398283	1.15006	2.89117
ALX4	-0.606535	0.718339	1	0.0120672	0.0121996	0	0	0.0451901	0	0.00981353	0	0	0.0325327	0	0.0684515
ALYREF	-0.0237194	0.930089	0.975558	49.3317	38.1952	35.6961	54.0066	43.0784	35.908	60.1001	40.8376	58.3617	26.2093	33.7035	32.1467
AMACR	-0.336893	0.660141	0.857641	0.0297683	0.0752376	0.186923	0.0290895	0.0696742	0	0.0968353	0.0699294	0.129387	0.0802543	0.055617	0.0168862
AMBP	0.310848	0.859754	1	0	0.0979033	0.0467758	0	0.0906639	0	0.0787546	0	0.0420913	0	0	0.054933
AMBRA1	0.125822	0.566913	0.80805	8.80085	6.7172	9.08002	6.60241	7.08414	2.40066	4.81541	6.06759	6.426	5.71326	5.63624	6.77428
AMD1	0.283678	0.291277	0.620425	55.8304	42.408	43.5055	57.0488	73.5653	26.3424	30.89	29.1409	29.5907	78.9548	34.4102	37.5792
AMDHD1	-0.469766	0.41927	0.717828	2.61147	8.13784	2.61183	2.37179	2.44492	6.27311	4.47239	3.52203	2.1366	2.2916	2.79352	21.8894
AMDHD2	-0.896104	0.0118764	0.134586	3.77615	2.3163	4.26273	3.35836	4.42907	5.24218	11.7661	8.77098	6.10412	3.77475	8.11205	4.42848
AMELX	1.96534	0.487781	1	0	0.420339	0	0.081259	0	0	0	0	0	0.0747278	0	0
AMER1	0.527334	0.0814202	0.347808	0.682585	0.71502	0.834186	0.546475	0.63905	0.190815	0.247457	0.370925	0.285959	0.450819	0.604357	0.447844
AMER2	0.0882266	0.977321	1	0.019642	0	0	0	0	0	0.0159737	0	0	0	0	0
AMFR	0.0683852	0.808552	0.925909	50.9958	72.1661	54.0898	55.9396	47.4544	25.5978	29.0492	30.6104	39.1997	51.0448	39.951	99.2552
AMH	1.1155	0.00164107	0.0467673	11.439	4.24033	6.77764	17.1026	18.206	7.69693	4.49628	5.66094	5.10449	6.71607	4.51182	2.81181
AMHR2	0.0543116	0.891006	0.960634	2.27349	3.6549	7.74098	2.36733	1.95402	2.76723	1.21239	2.94176	3.46667	2.64596	3.24955	6.21566
AMIGO1	-0.118385	0.784291	0.915018	0.36445	0.545853	0.352074	0.237427	0.240108	0.266211	0.0987954	0.240987	0.246411	0.412427	0.638882	0.551295
AMIGO2	-0.0156393	0.955817	0.98408	3.89648	6.47669	8.20653	5.57424	3.5658	3.48192	2.45509	5.11266	5.44695	5.75712	3.80392	8.54247
AMMECR1	0.215723	0.528433	0.785718	11.7462	6.68707	14.9171	11.9538	10.7584	4.89174	5.65236	7.81536	8.99241	18.6236	5.19426	4.3369
AMMECR1L	-0.0589914	0.778607	0.912658	4.62313	4.36425	6.19905	4.43221	7.05905	2.25026	4.26972	4.17968	4.36116	6.69717	3.85102	5.79099
AMN	-0.124975	0.720506	0.886383	0.582565	0.80982	0.808998	0.711603	0.852203	0.633605	0.799481	1.0606	1.07614	0.425365	0.680266	0.578309
AMN1	-0.0405296	0.909868	0.967836	1.87155	1.70288	2.91862	3.3181	2.17771	0.49628	1.30459	1.15565	2.27769	3.48389	1.69839	2.36595
AMOT	-0.175941	0.724614	0.887601	0.340284	0.100689	0.208462	0.0811036	0.163176	0.0288856	0.175489	0.233962	0.0793626	0.24613	0.155064	0.0941596
AMOTL1	0.8006	0.0167229	0.157775	61.0011	48.3319	43.8133	54.4153	50.5803	15.8616	9.82636	21.359	32.8054	45.9368	16.2128	26.2521
AMOTL2	0.15015	0.708213	0.880623	16.5161	11.9687	27.4901	18.5101	11.1381	4.66799	6.50907	13.4583	12.7663	27.8179	11.3624	5.14173
AMPD1	-0.454792	0.883978	1	0.0288469	0	0	0	0	0	0.046919	0	0	0	0	0
AMPD2	-0.64451	0.03462	0.230902	29.2215	20.9495	31.8259	30.2512	18.1922	15.7973	25.1514	51.543	49.6178	17.4356	45.6348	27.5818
AMPD3	-0.365684	0.365038	0.680113	3.12876	1.97356	3.92668	2.45639	2.9918	5.8169	6.64382	5.87989	2.59196	2.16283	5.86222	3.41308
AMPH	-0.306431	0.701703	0.877745	0.0812575	0.184836	0.137371	0.317619	0.0760749	0	0.099123	0.0190884	0.0529774	0.365113	0.075908	0.368749
AMT	-0.742306	0.226313	0.554435	0.456806	0.215516	0.500132	0.148797	0.427671	0	0.123831	0.372006	0.450044	0.629451	0.872431	0.31095
AMY1B	-0.454794	0.883977	1	0	0	0	0	0	0	0.02783	0	0	0	0	0
AMY2B	-0.84793	0.0655572	0.313471	1.14419	0.395731	0.523581	0.470781	1.66321	1.9911	2.47319	1.92394	1.41343	2.02941	2.02522	1.70802
AMZ1	0.265473	0.425126	0.720704	0.408365	0.362806	0.239089	0.217666	0.335978	0.215342	0.301909	0.244186	0.172116	0.35586	0.169547	0.196549
AMZ2	0.0698763	0.705167	0.879126	13.0738	9.97341	14.4588	15.288	13.3781	13.2481	10.6159	8.97013	12.6123	16.4233	12.3372	14.5158
ANAPC1	0.277301	0.327373	0.650402	4.44576	4.02726	3.25559	2.92363	3.64292	1.19922	1.98202	2.7955	1.45382	4.28975	2.70068	2.31688
ANAPC10	-0.060502	0.898491	0.962331	0.321621	0.830944	0.932098	0.558734	0.602217	1.16082	1.2206	0.302212	0.559166	0.93131	0.400597	1.29736
ANAPC11	0.130989	0.722838	0.886941	22.026	23.1652	23.797	27.7044	20.2835	53.1652	43.608	25.5972	28.7446	18.7467	19.9367	24.4851
ANAPC13	-0.0351023	0.919392	0.971429	9.57232	11.7765	17.1006	17.642	13.3439	26.5378	24.0407	12.8636	16.0916	18.849	8.81063	21.4003
ANAPC15	0.28608	0.482177	0.759728	1.34065	0.367078	1.37607	1.69219	1.25514	1.91174	1.06756	1.65341	1.28681	0.75299	0.939292	0.792176
ANAPC16	0.235396	0.257634	0.586504	16.8285	15.6364	23.2108	22.3383	18.1048	24.0596	17.7201	14.5515	18.6708	17.7455	14.5393	19.2245
ANAPC2	-0.105912	0.677215	0.865845	20.8937	22.2165	19.8018	18.8447	21.4876	31.2783	23.7711	26.7471	25.6617	17.4249	22.7383	31.2163
ANAPC4	-0.152627	0.48781	0.761703	9.79006	8.2784	7.56108	6.46203	11.3664	6.7127	8.48687	6.86908	6.8263	14.787	8.68706	9.72952
ANAPC5	-0.169512	0.267752	0.596628	31.1573	34.537	32.8126	29.9788	30.8417	29.9324	39.38	28.9292	30.6242	43.5356	30.2655	38.93
ANAPC7	0.167299	0.320331	0.6457	12.1329	16.5544	12.736	11.8189	12.9153	12.4131	10.3487	11.9752	11.6266	13.6162	8.61513	13.6348
ANG	-0.742933	0.262949	0.591588	0.576873	0.106037	0.75993	0.307483	0.196393	0.365041	1.53536	0.591337	0.547059	0.282769	0.522565	0.118994
ANGEL1	0.0895041	0.696764	0.874898	4.91	7.27956	5.03751	3.32173	4.95045	2.17671	3.79486	4.57934	3.3468	4.14963	3.91525	5.43221
ANGEL2	0.00972486	0.96489	0.987097	5.1035	4.23926	6.73216	4.78298	6.30082	3.54894	4.87852	4.0243	3.80081	8.73005	4.10769	4.31708
ANGPT1	1.38774	0.0336534	0.227146	2.27505	2.07002	1.4945	1.28944	1.66136	0	0.22202	0.17102	0.276876	0.858685	0.56674	1.18729
ANGPT2	0.529225	0.406132	0.708168	2.83887	0.766724	0.752445	0.721077	1.31451	0.321021	0.0833462	0.597068	2.00454	1.05915	0.153183	0.511595
ANGPT4	-3.59162	0.00461767	1	0	0	0.0143449	0	0	0	0.0241519	0.0837179	0.0645412	0.0266885	0.0369908	0.0336929
ANGPTL1	0.27545	0.501381	0.770043	4.23078	4.52882	6.11062	3.08047	3.16487	1.03457	0.809564	2.22157	2.56002	5.38619	1.88571	5.0116
ANGPTL2	0.374525	0.423601	0.720194	0.749226	1.49596	0.759971	1.20804	0.736513	0.630164	0.182791	0.475207	0.374495	1.88523	0.863212	0.552501
ANGPTL3	0.23544	0.864181	1	0.0742615	0.0500511	0.0717396	0.145136	0	0	0	0	0.0215183	0.133471	0.123329	0
ANGPTL4	0.858448	0.101823	0.384058	14.5225	24.0215	7.67507	11.122	9.7215	18.1768	2.58444	5.06953	8.48044	1.92606	7.22622	24.3994
ANGPTL5	0.0842	0.977844	1	0	0	0	0.0286534	0.0549037	0	0	0	0	0.0790512	0	0
ANGPTL6	-0.594827	0.314199	0.640504	0.142869	0.469422	0.586575	0.314126	0.535029	0	0.726171	0.771921	0.403635	0.449366	0.266927	0.243129
ANGPTL7	-2.21164	0.328212	1	0.0310252	0	0	0	0	0	0.126155	0.0291529	0	0.0557621	0	0
ANGPTL8	-1.43664	0.400878	1	0.0567739	0	0	0	0.106306	0	0.0923419	0.0533476	0.0493531	0.255101	0	0
ANK1	-1.28662	0.0183673	0.166542	0.665483	0.574515	0.462298	0.189978	0.48303	0.173492	0.152022	0.779894	1.1375	0.645077	2.61707	0.500502
ANK2	0.871483	0.0310707	0.219454	0.929906	0.661386	1.80568	1.65758	1.18996	0.189739	0.269814	0.74645	0.333093	0.848263	0.51219	0.620267
ANK3	0.295069	0.522588	0.782145	0.815574	0.29474	0.812833	0.566179	0.894848	0.119876	0.168066	0.350234	0.391378	1.04134	0.519412	0.242832
ANKAR	-0.274313	0.530657	0.78699	0.218741	0.205346	0.301875	0.0916084	0.234045	0.0725044	0.13977	0.322991	0.108657	0.3089	0.21407	0.230437
ANKDD1A	-0.60875	0.250864	0.580858	0.910459	0.775119	0.987554	0.608742	1.68983	3.1502	5.23493	1.69602	1.7773	1.73686	1.41256	1.14165
ANKDD1B	1.36241	0.0838969	0.352045	0.135139	0.273245	0.28721	0.184881	0.151824	0	0.0219802	0.0253967	0.0704853	0.0242887	0.100994	0.153316
ANKEF1	0.0396651	0.898285	0.962207	0.490886	0.783591	0.661406	0.416575	0.544237	0.404635	0.409715	0.509815	0.437953	0.371484	0.402253	1.06986
ANKFN1	0.169268	0.923223	1	0.0347433	0.0175623	0	0	0.0325274	0	0	0	0.015101	0.0156111	0.0432747	0
ANKFY1	-0.432887	0.0229251	0.187311	9.3828	10.3182	8.35616	6.66665	8.68272	4.31418	10.9196	12.0813	7.17322	11.538	10.3119	10.2548
ANKH	-1.31258	0.00963579	0.120236	3.38128	1.17935	2.59683	2.04033	5.16788	4.94259	14.9039	10.4213	2.88788	3.52478	12.4031	3.66346
ANKHD1	0.0545402	0.906472	0.965986	0.262636	0.323602	0.206145	0.32883	0.21515	0.790289	0.387126	0.239074	0.513693	0.545796	0.235123	0.251406
ANKHD1-EIF4EBP3	-0.445006	0.634811	1	0.0168408	0.0681025	0.0406722	0.00822839	0.00788334	0	0.0205434	0.0395611	0.0219593	0.0756703	0	0.028659
ANKIB1	0.266092	0.4086	0.710246	14.6154	12.4786	15.4758	13.8693	14.1215	2.901	7.09437	8.69064	7.09696	18.9523	7.62303	9.06788
ANKK1	1.89863	0.118386	1	0.0546083	0	0.0527539	0.0800448	0.0255627	0.506818	0.0666147	0.0256564	0.0712059	0.0490741	0	0
ANKLE1	-0.4008	0.35006	0.669486	0.388384	0.479903	0.270974	0.316274	0.424216	0.525668	0.789627	0.729891	0.243836	0.232683	0.537504	0.636458
ANKLE2	0.219057	0.213775	0.539176	31.5755	28.7033	24.26	23.2936	29.0484	22.4069	14.8498	23.2703	21.7571	30.782	18.5418	27.3185
ANKMY1	-0.150977	0.506947	0.773258	1.96277	2.08755	1.70979	1.75172	1.8907	2.59294	2.01141	2.24943	1.83444	2.20227	2.26103	2.9862
ANKMY2	-0.221814	0.326992	0.650008	3.02	3.907	5.19206	5.02695	3.92959	2.7019	6.45219	4.11233	3.29271	3.97892	3.53844	5.48775
ANKRA2	-0.211283	0.304494	0.632744	4.13982	4.21929	5.52739	5.32812	4.69505	1.95231	4.57101	3.88998	4.06684	6.6239	3.77295	6.10947
ANKRD1	0.433352	0.446783	0.734569	6.13999	5.03685	1.93197	9.63427	1.511	2.15729	1.91172	2.50559	8.02142	4.09889	0.655516	1.47278
ANKRD10	-0.139132	0.605505	0.82989	17.4476	22.7029	19.8592	15.6348	24.0467	27.0711	34.4401	22.2611	17.0656	27.263	16.9421	23.4033
ANKRD11	-0.0647068	0.683566	0.868732	12.4976	10.1107	12.2103	8.97352	11.2446	5.4967	9.7483	12.0989	8.73897	11.3118	9.54133	9.45245
ANKRD12	-0.141554	0.665593	0.859625	4.91471	2.88678	5.089	3.69704	4.42191	1.22922	3.42239	3.34124	2.58629	8.03709	3.63863	2.41096
ANKRD13A	-0.0710404	0.75096	0.900102	20.0369	12.8784	18.0951	23.4895	12.2709	13.9627	15.4372	18.9221	20.3428	18.1266	18.0141	11.9262
ANKRD13B	-0.315034	0.283743	0.613301	2.09557	2.73011	2.21223	2.19556	3.03388	0.701763	1.35282	3.1871	2.7231	3.18395	1.82979	3.33331
ANKRD13C	0.231373	0.272213	0.601651	7.96259	6.45032	8.92491	7.71453	8.61756	3.05945	4.06795	5.89931	5.10263	8.2565	4.61985	7.29639
ANKRD13D	-0.835536	0.00675729	0.0980841	16.2789	11.8604	19.1962	18.0585	15.4934	22.9806	37.504	32.9342	36.515	14.7598	36.2076	26.0538
ANKRD16	0.0492919	0.866946	0.951256	3.04847	3.33663	4.01583	2.33885	2.68893	0.906068	1.61861	1.9649	3.41654	2.30935	2.07111	3.74434
ANKRD17	0.247239	0.35072	0.669486	10.2194	9.48448	9.46147	7.90224	8.49197	2.63623	4.78001	6.62044	4.77839	10.8208	6.06395	5.93379
ANKRD18A	1.26095	0.0264312	0.20319	1.28869	3.02257	0.66396	1.22572	1.67301	1.27576	0.0978148	0.823423	0.238986	1.82206	0.235419	0.760253
ANKRD18B	0.725275	0.359987	0.67622	0.147224	0.353495	0.195558	0.0899169	0.189522	0	0.0149661	0.0345848	0.0479928	0.115766	0.0687658	0.313175
ANKRD2	-1.03265	0.232899	0.561143	0.191411	0.483781	1.43306	0.841712	0.0896017	0	0.155664	0.989229	1.99671	0.0860065	1.66889	0.651473
ANKRD20A1	-0.0167382	0.99132	1	0.0205488	0.0207744	0.019851	0.0401606	0.076953	0	0	0.0193087	0	0	0.153568	0
ANKRD20A2	0.925363	0.686896	1	0	0.0785637	0	0	0.0363772	0	0	0.0365104	0	0	0.0241982	0
ANKRD20A3	0.987885	0.751258	1	0	0.0177085	0	0.0171169	0	0	0	0	0	0	0	0
ANKRD20A4	-0.587016	0.625552	1	0.0495961	0.0501405	0.0159706	0	0.0928658	0	0.0806672	0.124275	0.0143712	0.074283	0	0
ANKRD22	0.782247	0.101226	0.383089	47.6818	80.1368	19.4169	59.051	36.3724	10.2457	10.1542	9.64763	24.847	58.9182	16.69	24.4811
ANKRD23	-0.806279	0.00260399	0.0587022	0.802093	0.540598	0.619883	0.888311	0.775967	0.558315	0.978444	1.28127	1.11561	1.48967	1.43197	0.849315
ANKRD24	0.470942	0.181951	0.506174	4.09731	1.33315	2.28997	1.97893	4.8354	3.60601	1.915	2.37493	2.79755	1.32611	2.3073	2.31531
ANKRD26	-0.0753891	0.846631	0.940297	1.1529	0.942577	1.48177	0.63678	1.39848	0.302391	0.472869	0.998539	0.583893	2.23428	0.899059	0.841651
ANKRD27	0.0177066	0.943756	0.978993	7.67344	8.80426	8.48509	7.42547	9.95174	3.20674	5.39848	5.81642	4.63871	11.8446	6.27431	10.0011
ANKRD28	0.883062	0.00589744	0.0910402	15.4071	13.7949	14.3693	22.6738	11.2212	14.1543	4.40706	6.11243	9.386	17.8963	5.94597	6.18291
ANKRD29	0.446863	0.136325	0.441233	1.11908	0.644006	1.33055	0.891673	0.886519	0.958719	0.546049	1.03536	0.538785	1.06755	0.536105	0.488309
ANKRD30B	-2.5819	0.395747	1	0	0	0	0.0155658	0	0	0	0	0	0.157462	0	0
ANKRD30BL	1.34944	0.490719	1	0	0.112225	0.0536183	0	0.259816	0	0	0	0.096497	0.0498783	0	0
ANKRD31	0.589554	0.463546	1	0.0335594	0.0565464	0.0432264	0.0327943	0.0523651	0.0648883	0.00909732	0	0.0194487	0.100528	0.0278668	0.0380734
ANKRD33	-1.52029	0.608518	1	0	0	0	0	0.0330315	0	0.11477	0	0	0.0317062	0	0
ANKRD33B	-0.407173	0.461664	0.745551	0.423197	0.229201	0.146009	0.214158	0.120277	0.350685	0.208955	0.333748	0.269342	0.706287	0.451813	0.0342943
ANKRD34A	-0.693631	0.302116	0.631469	0.0960898	0.0971446	0.129957	0.0187798	0.107954	0	0.109402	0.126407	0.16706	0.051811	0.143622	0.0872117
ANKRD34B	-1.52084	0.246563	1	0	0	0.0340663	0.0344598	0.0495221	0	0.014339	0.0165678	0.0153273	0.0792252	0.197654	0
ANKRD35	0.142577	0.888508	0.959392	0.0619398	0.0417465	0.0598363	0.0403517	0.0386595	0.910196	0.654837	0.194006	0.0897397	0.0185542	0.180015	0.0702711
ANKRD36	0.0173698	0.971289	0.989049	0.7754	0.585321	0.908869	0.222265	0.948569	0.239882	0.344722	0.505166	0.287595	1.68165	0.29618	0.457443
ANKRD36B	0.0468883	0.929082	0.974934	0.30559	0.275844	0.537709	0.405273	0.418932	0.0126615	0.186389	0.287148	0.199236	0.69636	0.258284	0.160965
ANKRD36C	0.0870945	0.884011	0.956787	0.622152	0.367895	0.680404	0.206479	0.505541	0.40855	0.305485	0.319878	0.081635	1.55071	0.292424	0.106541
ANKRD37	-0.0158141	0.949941	0.981187	9.85836	6.45982	12.9332	9.69304	9.45749	13.696	10.4917	8.74878	10.6858	13.1249	8.26188	12.1509
ANKRD39	-0.448079	0.112029	0.403069	5.54907	6.40113	6.25406	6.53486	4.72892	3.79653	8.79405	5.28103	7.05012	3.5802	7.70917	11.7838
ANKRD40	-0.0835881	0.625026	0.839882	10.8533	8.10349	12.9696	12.0816	12.4761	5.0249	9.81156	10.4166	9.9396	12.05	10.1904	9.99736
ANKRD40CL	-0.935685	0.764	1	0	0	0	0	0	0	0.0832234	0	0	0	0	0
ANKRD42	0.288447	0.226262	0.554435	10.0056	7.25496	10.9774	8.11629	10.0404	3.61334	4.8061	5.85332	7.93413	9.9861	4.56154	6.17403
ANKRD44	-0.571736	0.093474	0.367345	6.70812	2.62376	5.34714	5.37308	6.87742	2.56005	5.90248	5.64195	4.57583	15.0279	7.46044	3.84263
ANKRD45	0.506993	0.870772	1	0	0.0485454	0	0.0469234	0	0	0	0	0	0	0.0598095	0
ANKRD46	-0.694327	0.00965578	0.120364	0.621944	0.75775	1.06299	0.779184	0.940602	0.555023	1.0894	1.0939	0.901086	1.08917	0.973298	2.42437
ANKRD49	-0.648553	0.0108381	0.12731	1.90428	1.65607	2.1561	1.92089	2.30042	0.760152	1.61525	2.13568	2.13597	3.33058	3.6981	3.34516
ANKRD50	0.243114	0.360417	0.676376	2.02919	2.31488	3.21882	2.49215	2.28416	1.23659	1.14938	1.99576	1.208	3.58322	1.51451	1.77362
ANKRD52	0.137035	0.620333	0.837559	11.5085	10.1158	11.3647	8.36427	11.0887	2.57753	5.38803	9.86022	7.52402	6.26994	8.2423	10.155
ANKRD53	-0.443892	0.252968	0.582466	0.349556	0.706786	1.32004	0.527905	0.743776	0.368661	0.361803	0.895801	0.801102	1.25652	0.752039	1.29788
ANKRD54	-0.107226	0.668344	0.861355	7.60089	10.0316	8.66494	6.44838	7.16187	7.76887	6.61863	8.03782	9.45431	5.27119	7.61039	14.3629
ANKRD55	0.558715	0.242339	0.572724	1.44601	0.443787	1.04768	1.11025	1.32961	0.688994	0.230992	0.533794	1.3019	1.22986	0.41811	0.263654
ANKRD6	0.223693	0.566676	0.80805	5.02955	2.95861	6.84739	4.06673	4.34415	2.5689	1.47502	2.96944	1.76047	9.63965	3.25703	2.75204
ANKRD60	2.48148	0.353039	1	0.0668926	0	0	0	0	0.388017	0	0	0	0	0	0.0758901
ANKRD61	-0.223266	0.7953	0.919536	0.0552383	0.111689	0.586986	0.323873	0.155146	0.256332	0	0.0519046	0.192073	0.744603	0.344011	0.438678
ANKRD63	-0.935685	0.764	1	0	0	0	0	0	0	0.098805	0	0	0	0	0
ANKRD65	-0.110968	0.857673	0.946427	0.420179	0.185846	0.253693	0.333611	0.221276	0.639788	0.533917	0.246763	0.182629	0.141599	0.981291	0.148967
ANKRD66	-0.440775	0.883247	1	0.103172	0	0	0	0	0	0.0839035	0	0	0	0.0642529	0
ANKRD7	0.131991	0.883264	0.956533	0.193816	0.293915	0.421276	0.189397	0.0453636	0.168637	0	0	0.210603	0.348347	0.120704	0.549714
ANKRD9	-0.397769	0.165544	0.485639	2.86852	3.61987	3.3607	4.59234	3.55219	3.88247	6.70888	5.97386	4.22671	2.37671	4.82722	4.17758
ANKS1A	0.0638041	0.822344	0.92995	11.4591	6.3016	16.2847	7.84938	12.977	3.73547	7.91169	8.57518	8.87609	12.7426	8.63236	6.17299
ANKS1B	0.0832659	0.956511	1	0.00932507	0.0565646	0.0180168	0.00911245	0	0	0	0.00876231	0	0.0670403	0.0116149	0
ANKS3	-0.316988	0.149152	0.460802	3.20224	4.03534	3.65991	3.74626	4.91926	4.83994	4.89662	5.70012	5.05768	4.62055	4.04474	6.24256
ANKS6	0.0958209	0.730769	0.890626	1.46882	2.21802	1.36506	1.4535	1.23589	0.916716	0.642616	1.09192	0.961669	1.92147	1.42423	2.03553
ANKUB1	-0.328317	0.853845	1	0.0706593	0	0.0227532	0	0	0	0.0191544	0.0221317	0	0.0423323	0.0293367	0
ANKZF1	-0.499353	0.0609476	0.3024	4.89754	8.01259	7.60557	4.8116	6.31079	6.07885	5.65313	8.98128	11.3988	5.39503	9.28142	12.0984
ANLN	-0.879605	0.180766	0.505156	0.623707	0.923833	0.616538	0.921315	0.801202	0.302892	4.17576	1.0631	0.214352	1.01672	0.541996	0.115191
ANO1	-1.73344	0.304967	0.63337	0.20377	0.0128754	0	0	0	0	0.0207143	0	0.011071	0.446352	0.22208	0
ANO10	0.0249612	0.902637	0.96382	9.29405	14.5787	9.03882	10.813	7.56973	7.7603	8.91407	7.47997	8.56835	11.5919	7.99436	13.1684
ANO2	-0.130577	0.923438	1	0.104728	0.0529387	0	0	0.0490242	0	0	0.0492037	0.0758659	0.0156857	0	0.0792096
ANO3	0.786724	0.588083	1	0.00924807	0.0280488	0	0.0180744	0	0.0321866	0	0.0260698	0	0.00831083	0	0.020984
ANO4	-0.0484147	0.933602	0.976814	0.142935	0.16056	0.0767115	0.108637	0.0743436	0.0184246	0.0774937	0.0298464	0.110446	0.156993	0.118689	0.0900892
ANO5	0.347002	0.321565	0.64664	0.584624	1.09765	0.615196	0.67331	0.615754	0.423896	0.29715	0.353148	0.635261	0.365887	0.377094	1.11333
ANO6	0.154865	0.638352	0.845726	30.4459	22.2125	23.9761	24.9678	25.0711	6.07537	15.8695	14.121	14.6574	40.6199	13.8351	15.611
ANO7	0.924539	0.0143037	0.146487	1.11843	0.88288	1.28766	0.494063	0.602439	0.657643	0.224273	0.460682	0.559372	0.454353	0.152665	0.782177
ANO8	-0.413709	0.0502474	0.277043	8.09606	8.70039	12.4332	6.20536	9.24318	3.8896	9.08449	12.7033	9.9658	8.98339	8.56377	12.6908
ANO9	-1.72016	0.00021007	0.0174751	1.50232	0.303762	0.765232	0.987608	1.15078	0.22182	0.999614	2.43831	2.27949	2.11102	5.34149	2.13824
ANOS1	0.142746	0.75207	0.900182	2.04543	5.65887	1.92285	2.6758	1.79142	0.765464	0.751225	1.70499	1.34789	3.68615	1.42451	4.56624
ANP32A	-0.362144	0.112009	0.403069	35.0571	27.9699	38.134	29.6365	30.0905	24.803	55.7071	36.8262	33.4534	22.5212	40.7027	41.4431
ANP32B	0.161506	0.332298	0.654661	82.2963	71.5402	69.965	78.1473	89.4444	82.2592	62.7969	66.0469	72.6947	67.3879	75.8439	76.9971
ANP32E	0.0700871	0.717512	0.884838	9.95273	6.7014	11.0315	8.02522	10.1601	6.05674	9.76367	6.2286	5.57525	9.45367	8.84085	8.14138
ANPEP	-0.0313172	0.927009	0.974149	78.7226	43.0952	30.5291	45.6216	48.6927	33.5963	18.7456	71.914	47.378	41.5476	67.6027	30.6272
ANTXR1	0.417654	0.251145	0.581033	12.6457	14.6953	13.6939	12.0527	11.903	5.47037	2.19467	6.35322	7.01237	16.0919	5.9703	14.8882
ANTXR2	0.0858188	0.771476	0.908464	18.3732	10.361	14.5207	19.8848	15.0049	5.72032	10.1353	11.819	14.1112	22.8656	8.74585	8.07818
ANTXRL	1.45646	0.639495	1	0	0	0	0.092231	0	0	0	0	0	0	0	0
ANXA1	-0.782602	0.178376	0.501957	39.7854	21.5286	42.526	58.774	43.3465	193.299	290.175	120.085	59.0893	75.6018	133.929	69.2296
ANXA10	-1.04564	0.280042	0.610146	0.0490011	0.297234	0.189348	0.0957675	0.229379	0.113694	0	0.184175	0.0851925	0.264211	0.0610335	1.55658
ANXA11	-0.712836	0.0122273	0.136633	17.8576	10.7778	19.8745	19.1101	17.105	12.8799	30.7307	28.9523	25.283	11.2878	35.091	21.6857
ANXA13	1.3603	0.245018	1	0.566634	0.176263	0.168428	0.0851868	0.0816146	0	0.212682	0.0819135	0	0.0783399	0	0
ANXA2	0.201844	0.387884	0.696673	614.308	546.723	552.012	742.659	542.452	595.473	704.521	490.922	548.255	618.783	297.285	433.716
ANXA2R	-1.18868	0.00221572	0.0542332	0.640218	0.353043	0.646588	1.27968	0.708364	0.81025	1.89328	1.23051	2.90917	1.09837	1.37737	1.3206
ANXA3	-0.452236	0.4261	0.720937	6.87394	2.57674	7.46124	8.56632	1.26541	8.2434	2.32401	18.5064	10.3731	4.82385	9.09097	2.40966
ANXA4	-1.1719	0.00619375	0.0934317	13.6934	11.1101	18.7402	12.2176	17.674	14.9363	68.6522	52.0741	11.4292	12.6624	24.7805	23.1903
ANXA5	0.127996	0.58744	0.820214	300.673	233.896	363.439	364.749	275.63	288.837	416.068	223.356	245.307	242.438	290.523	209.006
ANXA6	0.352316	0.0785983	0.340744	214.293	191.28	205.65	176.951	166.306	112.493	95.7285	116.985	116.807	108.185	169.863	207.77
ANXA7	0.0119097	0.934656	0.976814	43.7222	38.1902	48.2831	48.9238	42.4448	35.5784	50.3414	37.3052	42.9799	42.7267	36.0822	39.3549
ANXA8	-1.72493	0.242374	0.572724	0.104754	0.0176507	0.0168661	0	0.0490365	1.66087	0.113587	0.557782	0.060708	1.00414	5.654	0.198074
ANXA8L1	-0.479172	0.792962	0.918116	0.35084	0.128979	0	0	0	6.51227	0.155628	1.37861	0.0554514	2.32164	8.22337	0.253292
ANXA9	-0.874206	0.0278629	0.208157	0.988662	1.15329	1.7265	0.928961	1.13921	0.352913	1.85543	2.2153	2.04943	0.75178	2.79441	1.0785
AOAH	-1.00258	0.0214839	0.180193	7.94781	1.95373	7.44126	7.97938	7.05867	12.1886	19.1913	13.0437	16.3733	6.40855	23.4942	11.2402
AOC1	-0.745177	0.634066	0.843504	0.291654	0	0.140875	0	0.0390075	0	0.169418	0.137026	0	0	0.389219	0
AOC2	0.369891	0.224426	0.552638	5.77532	5.38958	6.13459	8.19732	4.94212	2.69822	1.93395	4.02711	6.45161	4.60292	2.27848	5.54412
AOC3	0.593041	0.0711793	0.325799	23.9962	28.3241	23.2879	28.3176	16.1334	7.27971	6.75707	17.9555	20.3115	11.1222	8.13001	16.2592
AOX1	0.075334	0.875204	0.954287	9.60643	27.2403	14.3565	14.3352	6.89264	6.58834	1.9364	7.88227	7.35156	22.1602	11.5904	24.7935
AP000311.1	-0.662366	0.685097	1	0.257642	0	0.0622231	0	0.180907	0	0	0	0.167975	0.520946	0.0802268	0
AP000944.2	-0.821834	0.410847	0.711603	0.130516	0.0329872	0.0472814	0.095655	0	0	0.0398029	0.107309	0.0567283	0.0146611	0.264168	0.0185089
AP001267.5	0.387644	0.583273	0.818216	0.0753903	0.0762179	0.0208086	0.168392	0.0604989	0.0499782	0.026276	0.101201	0.0655363	0.116143	0.0134147	0.0122187
AP001931.1	1.51482	0.436712	1	0	0.121029	0.231298	0	0.672476	0	0	0.11249	0	0.215165	0	0
AP002373.1	1.41648	0.537021	1	0.190492	0.192583	0.184023	0	0	0	0	0	0	0.171187	0	0
AP002495.1	-0.654273	0.298439	0.627816	0.336615	0.185624	0.384308	0.209325	0.0859489	0	0.522613	0.201282	0.372422	0.192501	0.114347	0.347175
AP002990.1	-0.387447	0.317827	0.643282	0.342785	0.693095	0.370881	0.187583	0.603334	0.159069	0.379123	0.438053	0.441011	0.418942	0.409879	0.948896
AP003071.5	-1.34684	0.337685	1	0.0257642	0	0.0497785	0	0.120605	0	0.230478	0.121047	0	0.0231532	0	0.087689
AP1AR	0.325343	0.164121	0.483542	9.16382	10.7158	9.43047	10.2408	12.1858	4.41345	6.5768	6.51992	4.01422	8.42864	6.79478	11.4822
AP1B1	-1.14071	0.00391178	0.0742709	32.0147	24.218	28.1931	24.6434	35.4075	24.8967	124.73	67.423	22.1307	22.2603	70.311	53.1389
AP1G1	-0.0105379	0.959411	0.985103	14.0502	14.2555	13.6707	13.9108	12.5945	6.23089	9.434	10.2913	10.2306	20.6908	10.8001	11.7855
AP1G2	-0.726254	0.000605177	0.0290832	16.8007	14.3245	21.5792	10.3279	20.1641	13.6534	25.3229	28.4677	21.8339	19.601	29.2652	32.3169
AP1M1	-0.171746	0.336506	0.65816	6.77666	6.29957	6.92655	7.82663	6.33954	5.87196	8.82964	7.24004	8.34392	5.47241	6.53958	7.62271
AP1M2	-1.09793	0.221961	0.549781	0.237113	0.0799052	0.0381767	0.0772354	0.0739966	1.23786	0.803459	0.891212	0.824481	0.177569	1.37824	0.134503
AP1S1	0.495351	0.0600608	0.299794	56.393	64.0473	51.8386	65.3327	51.0589	38.2728	30.3505	38.2649	51.4865	17.0934	35.0561	53.3347
AP1S2	-1.42425	0.0126956	0.138387	5.80069	1.82417	6.32676	5.36802	11.5372	16.5136	50.5758	18.2608	5.63505	8.40778	26.1867	23.5033
AP1S3	-0.344898	0.568252	0.809064	0.179572	0.332829	0.260211	0.497186	0.112079	0	0.365089	0.309347	0.130084	0.430329	0.223667	0.203726
AP2A1	-0.151078	0.42896	0.722553	64.9315	66.2133	65.387	65.8476	59.0023	23.9278	64.9518	70.4198	56.1824	55.1535	55.6615	62.7181
AP2A2	-0.537021	0.393708	0.700527	4.47437	6.04133	4.73887	4.02372	5.45544	0.0344904	12.1977	5.40558	2.54564	4.23466	2.42549	6.4085
AP2B1	0.247599	0.239589	0.57002	53.9404	38.0032	52.5107	49.3433	47.8154	20.4567	25.3232	29.531	34.5166	56.4437	32.6351	34.6973
AP2M1	-0.140322	0.382605	0.692262	171.28	161.56	186.632	167.432	165.422	150.573	228.393	158.609	166.81	154.453	158.457	221.359
AP2S1	-0.387037	0.347693	0.667446	67.1998	76.544	76.1229	78.198	73.8727	148.327	254.426	108.59	88.3414	51.8308	91.256	97.9694
AP3B1	0.000384758	0.998414	0.999289	10.9671	13.2114	10.6864	8.69889	10.0232	7.5733	11.1776	9.40185	5.82953	12.9062	9.31371	11.6882
AP3B2	0.442837	0.424108	0.720255	0.0466442	0.0282937	0.117156	0.0546967	0.104806	0.151516	0.0455196	0.0438292	0.0729854	0.0586839	0.081337	0.0740854
AP3D1	-0.115184	0.488422	0.761994	45.4306	52.152	38.1535	36.2365	44.4454	29.8195	45.6084	39.8807	37.1687	36.4531	44.7704	57.638
AP3M1	0.123392	0.549836	0.796887	10.8715	11.6994	13.0831	9.8869	12.4192	4.61834	9.2606	7.41919	7.92139	13.6681	7.00112	10.2031
AP3M2	-0.11556	0.662784	0.858537	2.52072	2.17415	1.75397	1.5503	1.93087	1.9223	1.72025	1.95451	2.91145	3.10484	1.493	1.51988
AP3S1	0.14441	0.495014	0.765888	20.6416	15.3431	26.0178	24.8199	20.3558	19.6592	21.2311	14.1128	20.9171	25.8283	12.9286	18.1546
AP3S2	0.0431052	0.854931	0.945014	2.07533	2.81746	3.26504	2.50121	2.15576	2.91208	1.83241	2.14509	2.48274	2.43339	2.26489	4.2829
AP4B1	-0.188618	0.484615	0.760804	5.11749	4.10493	3.69037	4.24951	6.20819	7.49778	6.4478	6.23093	5.40933	6.04546	5.68583	6.07841
AP4E1	0.174525	0.433732	0.726633	3.54289	3.33333	3.23463	3.01183	3.74832	1.61556	2.27334	2.51124	1.56661	4.25125	2.15542	3.31081
AP4M1	-0.253074	0.243934	0.573195	2.53587	2.44162	3.41215	2.80255	2.79809	1.71612	2.7988	3.65935	3.12292	1.87193	2.78254	3.90445
AP4S1	0.0494561	0.837054	0.935872	1.28343	1.00583	1.07645	1.08889	1.18294	0.646358	1.31883	0.579616	0.985946	1.33218	0.780702	0.869121
AP5B1	-0.323924	0.287259	0.616328	11.748	8.44811	11.4606	12.8341	7.75586	4.50397	8.68544	17.8197	9.77335	6.00502	15.6754	9.05467
AP5M1	-0.0604659	0.751479	0.900182	2.12801	2.09774	2.1013	1.9182	2.50554	1.28566	2.21477	1.58416	1.51679	3.06188	1.57124	2.36743
AP5S1	0.0571668	0.744679	0.896954	1.9983	2.83855	2.61464	2.19991	2.38	1.51127	2.28337	2.38872	1.81407	1.80715	1.74859	2.64015
AP5Z1	-0.355088	0.292383	0.621072	16.7998	16.3768	19.2244	15.6417	17.1009	34.4069	38.3093	27.8908	21.0389	16.026	25.3257	29.0392
APAF1	-0.893294	0.0171581	0.159734	1.92409	0.9867	2.03834	1.62589	2.99358	0.452905	2.7213	4.10505	1.85036	2.79829	4.23739	1.63453
APBA1	0.484486	0.38394	0.693002	0.382559	0.601624	0.60568	0.363452	0.35816	0.0862973	0.293829	0.46931	0.00923766	0.30559	0.211777	0.349624
APBA2	0.0965367	0.875876	0.954287	0.316748	0.320225	0.257677	0.0651633	0.374585	0.0967015	0.0135575	0.0939892	0.289839	0.374536	0.311469	0.22696
APBA3	-0.189945	0.270001	0.599125	9.20216	8.66041	10.9585	10.333	9.89971	6.36655	8.95309	10.5648	11.6354	7.27723	9.66959	13.3251
APBB1	0.0298268	0.893169	0.961058	9.66884	6.68919	11.6804	10.0257	7.83538	4.93458	4.50007	7.01291	9.99705	7.75105	8.11865	10.813
APBB1IP	-1.76244	0.000309981	0.0204143	7.66134	1.32667	7.12152	8.84443	5.58279	7.903	40.9928	31.389	17.497	6.50338	19.1333	11.2315
APBB2	0.208142	0.588213	0.820648	4.10936	4.13914	4.70957	4.02307	4.06021	1.95268	1.01737	1.82382	2.21452	8.48958	2.9464	3.26863
APBB3	-0.851259	0.00242487	0.0565472	11.9853	6.3559	13.0742	5.87117	15.2512	10.4912	21.8615	19.8759	12.6802	20.8456	21.1004	15.5651
APC	-0.319242	0.255289	0.584745	2.24832	2.59122	3.01593	2.42931	2.67626	0.909186	2.65906	2.58948	2.09963	5.08003	2.47236	1.6762
APC2	-0.177376	0.498671	0.768067	0.45133	0.408878	0.826707	0.526956	0.543272	0.292398	0.533877	0.594831	0.59615	0.30551	0.511051	0.771381
APCDD1	0.301545	0.602772	0.827736	0.78385	0.700308	0.15849	0.267201	0.23893	0.296071	0.237194	0.496739	0.142618	0.360397	0.635748	0.062043
APCDD1L	0.415526	0.610183	0.832851	1.27682	6.47465	0.58736	7.03071	0.341538	0.235121	1.48337	3.18032	3.68214	0.18213	0.277679	2.43726
APEH	-0.141501	0.523645	0.782854	35.2216	39.015	32.7814	34.3766	32.5533	22.9082	43.5154	34.9918	31.924	18.999	33.7918	47.7027
APEX1	-0.0798627	0.700988	0.877557	74.4572	76.3089	84.4634	73.4866	68.4457	41.652	93.5319	63.6272	62.7846	44.7191	68.5851	92.3866
APEX2	-0.37663	0.102234	0.384222	4.38646	5.60275	4.98165	4.37008	5.68928	3.77318	7.77836	5.308	5.17096	3.5958	6.63625	8.01091
APH1A	-0.154137	0.516555	0.777615	53.1939	41.8206	53.8886	58.3924	47.3497	38.5013	76.9723	57.5033	45.3715	28.9515	51.0112	55.2419
APH1B	-0.0334232	0.864077	0.949297	5.76825	5.56345	7.91019	6.86774	5.61761	5.49964	7.2926	5.40456	5.30248	9.20549	4.89301	5.39702
API5	-0.011748	0.942517	0.97861	15.2722	14.5234	14.6874	15.8598	18.2849	10.2972	16.0222	13.1131	10.2729	19.58	14.5703	14.0668
APIP	-0.0580121	0.870167	0.952508	6.91295	6.06384	8.83878	7.64942	9.08942	14.3296	16.659	6.97339	7.77684	6.62348	7.40753	10.7262
APLF	-0.22113	0.553975	0.799867	0.441818	0.293126	0.773601	0.593648	0.529976	0.304334	0.269479	0.285419	0.99618	0.521119	0.567506	0.657885
APLN	2.52102	1	1	0.151651	2.84729	0.355788	0.211705	0.365088	0.0502667	0.0176184	0.223927	0.0753309	0.136282	0.18889	0.0245785
APLNR	3.68377	0.000472575	0.0256591	0.205207	2.13117	0.126151	0.0546894	0.698614	0.173138	0	0.105176	0	0.134117	0.023236	0
APLP1	-1.34484	0.183865	0.507466	0.294598	0.0229101	0	0.0885787	0.0848643	0.262899	1.10575	0.127763	0.137896	0.142554	0.395164	0
APLP2	-0.647333	0.0415052	0.252909	146.641	125.286	113.592	129.472	123.745	124.835	359.286	202.587	96.089	110.351	217.014	184.461
APMAP	-0.0910622	0.740415	0.895075	87.9789	80.3073	67.601	71.2578	59.9768	36.895	113.84	76.1182	62.4702	40.0065	56.8733	59.1939
APOA1	0.813395	0.0323486	0.223087	235.317	361.335	220.118	429.026	164.158	310.726	62.9306	132.138	260.637	123.963	107.559	310.504
APOA2	-1.90485	0.0132402	0.140869	0.852704	0	0.470712	1.07134	0.570228	0	4.06167	1.71695	1.05893	0.766288	1.97245	0.5528
APOA4	0.987885	0.751258	1	0	0.0953112	0	0	0	0	0	0	0	0	0	0
APOA5	-0.454792	0.883978	1	0.0358279	0	0	0	0	0	0	0.0336657	0	0	0	0.040647
APOB	0.0774	0.935448	0.976814	0.177941	0.0189362	0.0814255	0.082366	0.035072	0	0.00380814	0.0396006	0.0284942	0.256694	0.0291626	0.00531251
APOBEC2	0.562771	0.630646	1	0.361952	0	0.116553	0.17685	0.282389	0	0.245296	0.113369	0.0524404	0.162635	0	0
APOBEC3A	-0.714081	0.448298	0.736088	7.04621	0	3.47437	19.509	2.61124	6.25856	4.77523	8.10379	21.7254	3.23202	12.8447	11.2832
APOBEC3B	-0.902516	0.268472	0.597298	0.952161	0	0.884448	0.357866	0.548574	1.99682	4.3482	0.653818	0.159174	1.15186	1.9158	1.08023
APOBEC3C	-0.348017	0.0314653	0.220598	14.4881	15.6186	13.4248	14.4226	14.4868	11.8913	19.9979	15.3502	14.0295	15.4112	17.524	23.649
APOBEC3D	-0.43318	0.560373	0.803162	0.0274662	0.166606	0.159201	0.1342	0.0514288	0.573553	0.111683	0.283895	0.0955046	0.37024	0.513159	0.280445
APOBEC3F	-0.306595	0.179011	0.502818	1.89887	2.5442	2.43111	2.23563	2.74161	1.61901	1.65587	2.53667	2.36663	2.93999	2.36514	4.72384
APOBEC3G	-0.0952584	0.710067	0.881666	13.4402	22.4293	14.4833	14.3916	13.6463	10.7169	16.5337	11.9531	14.2505	9.5604	14.807	26.7161
APOBEC3H	-2.03325	0.000187186	0.01696	0.485981	0.307072	0.469477	0.652987	0.227493	0.281898	2.86535	2.1691	1.74265	0.382138	0.68098	1.58513
APOBEC4	0.858909	0.730091	1	0.0786051	0	0.0253119	0	0	0	0.0213083	0	0.0227769	0	0	0
APOBR	-1.28565	0.0126329	0.138339	10.4005	2.55463	8.68528	9.46554	4.93717	5.56559	15.1591	19.2016	18.6234	1.4645	29.9229	11.4255
APOC1	0.989807	0.0133839	0.141236	206.817	258.584	201.389	222.272	132.872	182.464	64.6585	59.8912	221.125	38.878	59.336	153.52
APOC2	1.41141	0.638808	1	0.0527618	0.160023	0	0	0	0	0	0	0	0	0	0.0598586
APOC3	0.506991	0.870772	1	0	0	0	0.108216	0	0	0	0	0	0	0	0
APOC4	0.192106	0.91091	1	0	0	0.271565	0.183134	0.0877274	0	0.0762039	0	0.244368	0	0	0.106308
APOD	1.00736	0.283153	0.612952	1.35182	1.92575	0.296799	0.360272	0.977967	5.41768	0.0499709	1.50119	0.42732	3.81013	0.229605	0.0697115
APOE	1.02113	0.000159849	0.0155721	1101.24	1108.21	1187.17	1063.88	796.378	936.621	478.194	409.828	645.66	222.886	488.909	756.96
APOF	-1.71104	0.553439	1	0	0.040931	0	0	0	0	0	0	0.140779	0	0.0504283	0
APOH	-0.138774	0.929192	1	0.0590429	0.179073	0.0570379	0	0	0.0684969	0	0	0.256628	0.0530593	0.0735412	0
APOL1	-0.117678	0.64386	0.848597	14.2835	11.7145	8.86891	8.71005	10.0972	10.5473	17.0706	11.579	8.79427	8.07006	9.51995	13.9548
APOL2	-0.759631	0.00191743	0.050695	8.81404	8.42651	8.35275	6.95131	6.27861	6.6687	12.4465	13.661	14.8243	6.15583	13.902	14.1027
APOL3	-0.913225	0.00287503	0.0624397	2.3007	2.28961	1.87529	1.8267	2.42321	2.46057	5.94929	3.25967	2.8906	2.1483	4.02982	6.5662
APOL4	-0.964538	0.117604	0.412558	0.280685	0.106412	0.254206	0.137143	0.16424	0	0.485063	0.230778	0.0457495	0.22071	0.349609	0.398049
APOL6	-0.618177	0.00670247	0.0976871	4.21231	2.89221	4.04275	4.0157	4.30333	2.08524	6.49419	7.04593	3.1727	4.4266	5.63119	4.92678
APOLD1	-0.0541822	0.937118	0.976814	0.418454	0.933622	0.195152	0.380712	0.47282	0.401757	0.105612	0.257614	0.163064	2.16551	0.143781	0.229184
APOO	0.767192	0.0273813	0.20663	36.1457	73.5244	49.7374	54.803	38.9571	50.8676	13.2834	22.7012	39.3035	37.2266	13.7694	56.5791
APOOL	0.154082	0.590883	0.821535	2.23743	2.83017	2.39705	2.53872	2.01531	0.922637	1.62985	1.75366	0.949445	3.52583	1.43965	2.0692
APOPT1	-0.149283	0.647064	0.850468	1.44957	2.02725	2.26389	2.715	1.96782	3.02702	3.69374	2.04314	3.33927	2.17111	1.62497	1.97346
APP	0.614923	0.062336	0.305082	310.433	292.047	209.821	227.299	219.965	50.2558	70.7093	119.942	134.646	173.38	108.063	219.02
APPBP2	0.228979	0.400067	0.704754	5.76656	6.76177	7.38277	6.96529	8.29886	2.51182	3.02471	3.79701	4.65876	9.32402	4.2321	6.27468
APPL1	-0.0419228	0.861992	0.948618	7.12913	5.53879	7.48493	5.95855	7.38266	2.49981	6.99081	5.24495	3.75624	9.00225	5.13939	5.39637
APPL2	0.26368	0.414225	0.714138	146.88	91.3868	206.721	139.105	153.227	72.0005	51.0067	75.559	140.729	218.496	70.0018	99.6514
APRT	0.190112	0.433482	0.726384	129.426	194.094	138.178	157.686	120.651	116.962	128.745	121.941	154.519	64.8313	125.921	135.728
APTX	0.0702815	0.721551	0.886727	8.28542	8.67846	10.1035	8.99906	8.13847	9.17087	9.69837	6.99409	8.33595	6.61572	7.27471	11.588
AQP1	0.0623068	0.925659	0.973784	0.43735	1.13696	0.362141	0.0407026	1.03339	1.6671	0.321798	0.821912	0.325873	1.40367	1.45265	0.519804
AQP10	0.191312	0.813488	1	0.122568	0.154891	0.207209	0.119773	0.11475	0	0.0747578	0.0863779	0.213094	0	0.0763323	0.139054
AQP11	0.59856	0.141812	0.450184	8.00175	9.26387	14.9613	10.4993	4.68213	5.31526	2.67641	6.88217	12.2008	4.72622	2.29071	4.31939
AQP2	0.185181	0.742061	0.895851	8.00144	15.5731	10.5259	14.5326	5.88699	12.5055	1.02815	7.81554	17.6854	7.92305	2.1963	24.5154
AQP3	0.50531	0.332545	0.654661	7.75618	7.61621	5.62855	7.43427	3.4744	14.7242	3.01802	4.63788	5.32294	2.10105	15.3463	3.284
AQP4	0.506991	0.870772	1	0	0	0	0.01179	0	0	0	0	0	0	0	0
AQP5	-0.074825	0.911485	0.969049	0.57463	0.532526	0.878934	0.655116	0.941467	2.38879	0.0389428	1.1249	1.83158	0.989757	0.5368	2.39038
AQP6	-1.11449	0.0402663	0.249242	0.111202	0.044969	0.193366	0.1304	0.291507	0.0516031	0.289389	0.167185	0.502669	0.33977	0.193911	0.201855
AQP7	-1.51602	0.184017	1	0.0362677	0.0183329	0.017518	0.0531611	0	0	0.0442416	0.0511184	0.0157636	0.0488883	0.180694	0
AQP8	0.156259	0.769529	0.907801	0.488631	0.642193	0.330426	0.716235	0.594707	1.3038	0.913964	1.14786	0.424764	0.3952	0.243447	0.609791
AQP9	-0.0227419	0.968869	0.988364	33.3222	14.7457	39.4658	60.0709	7.58156	80.2892	15.3666	68.2708	77.2775	30.4344	43.3694	12.8674
AQR	-0.0378839	0.871223	0.952704	5.1356	5.4237	5.12726	4.31157	4.79465	1.88626	4.52599	3.6142	2.88283	7.01605	4.18416	4.2093
AR	0.94496	0.0172211	0.160216	1.12187	1.02244	1.37207	1.02069	0.801969	0.288511	0.130336	0.410243	0.49002	1.01811	0.295991	0.489046
ARAF	-0.164588	0.318429	0.643979	29.8242	28.0876	32.9916	32.4186	31.8694	25.7181	26.3116	35.2598	35.7061	24.4885	34.6048	42.9493
ARAP1	-1.02997	0.00188537	0.0503841	25.8345	14.5798	25.3955	21.8427	20.7513	17.9094	51.7662	52.4808	32.0445	15.2027	64.3934	31.1112
ARAP2	-0.761769	0.0338129	0.227741	2.75372	0.756712	3.05299	3.43139	2.9674	1.94038	6.25241	4.13311	2.16887	4.86626	4.41975	2.48462
ARAP3	-1.00947	0.0378226	0.241622	2.18339	0.957409	2.09654	2.18502	1.1329	1.12917	0.909206	5.25265	5.2824	1.61934	4.4561	0.850562
ARC	0.534048	0.427397	0.721799	11.5646	6.09578	3.20821	5.06353	2.40355	10.4106	16.9516	1.96972	3.00976	2.41294	1.40816	0.774913
ARCN1	0.105961	0.578737	0.815076	25.4665	37.2074	28.3273	27.9397	27.235	14.2514	24.4145	19.3686	19.2189	31.7591	19.4419	31.3625
AREG	0.543212	0.227582	0.555864	569.195	606.465	314.015	658.322	445.816	384.703	122.087	284.128	947.635	199.019	173.945	246.613
AREL1	0.120363	0.51539	0.777376	11.1482	11.1162	10.2041	9.67528	10.2108	4.72448	6.06483	10.1406	7.11341	11.1735	7.11722	9.39917
ARF1	0.0659669	0.686361	0.869643	287.626	326.807	298.884	350.678	274.605	266.651	286.163	246.55	306.683	227.363	263.664	372.223
ARF3	0.426314	0.0384508	0.243527	102.118	141.946	84.7789	95.0743	91.7035	45.1015	60.6249	69.6202	66.8862	62.5949	55.989	88.7284
ARF4	0.425211	0.010693	0.126703	173.586	188.22	177.51	195.093	147.947	133.154	125.078	87.0577	134.862	156.709	94.0388	148.247
ARF5	0.0510627	0.842634	0.938139	117.718	90.2438	156.532	160.739	121.466	135.617	153.992	115.168	159.024	72.4674	116.044	122.053
ARF6	-0.292331	0.188775	0.51325	62.9492	52.0709	62.061	70.0984	57.2692	32.5127	80.0912	74.2078	49.6302	38.6495	72.0517	81.1382
ARFGAP1	-0.289987	0.339535	0.659911	20.8499	23.1748	20.3119	15.9785	22.5049	37.576	28.8062	31.795	26.813	20.5122	26.4326	44.0912
ARFGAP2	-0.172767	0.356717	0.674594	27.6037	28.232	30.3965	25.8289	24.0357	25.1976	31.1401	30.2572	27.3523	19.9937	30.5744	40.2605
ARFGAP3	0.445501	0.0294323	0.213521	52.325	53.7102	51.4637	62.1753	50.4895	53.4008	31.6627	32.8847	34.352	61.262	27.3045	52.9387
ARFGEF1	0.0795583	0.780425	0.913203	10.8212	7.96696	9.90597	8.7338	10.8238	2.97681	5.63498	6.67341	5.74767	14.8459	7.4215	6.32372
ARFGEF2	-0.113967	0.66463	0.859138	7.38114	7.7635	7.35781	6.21638	7.98255	2.80277	6.02179	6.8841	3.94119	12.2371	6.64363	5.62417
ARFGEF3	-1.75352	0.0684065	0.319462	0.0653413	0.00943694	0.211911	0.0319257	0.0174783	0.048731	0.0151824	0.114025	0.0040572	0.515892	0.575517	0.015885
ARFIP1	-0.113648	0.55494	0.800405	6.45766	7.92893	5.50333	8.44567	8.01845	4.50405	7.98059	6.2146	5.88495	8.59087	5.17595	9.65031
ARFIP2	0.219404	0.152192	0.465835	14.6486	18.0148	15.5884	14.7992	13.7972	12.0212	10.069	11.967	13.1804	11.1902	11.6269	17.3624
ARFRP1	-0.190044	0.525568	0.784163	8.89309	9.61746	9.33454	7.75026	9.30659	11.8051	14.4992	9.9433	10.927	4.8412	9.34607	15.4249
ARG1	-0.91676	0.071772	0.326706	1.16022	0.451135	0.905274	0.566881	0.208888	0.828302	0.508058	1.13213	1.7456	1.24314	2.38999	0.607511
ARG2	0.443013	0.201781	0.527151	1.45999	1.88793	2.19762	1.55942	1.62118	0.905968	0.717919	0.925223	1.21013	2.56304	0.718942	0.770405
ARGLU1	0.0343682	0.899391	0.962623	83.1575	98.5031	91.79	65.0292	94.0766	46.6919	35.1628	64.1856	66.2345	144.435	60.4626	93.0648
ARHGAP1	-0.445895	0.0155084	0.152038	25.2844	20.5494	25.5189	24.9894	23.9607	13.4851	39.8867	30.4859	25.4491	23.8683	27.6238	27.0982
ARHGAP10	-0.581695	0.0596936	0.298994	5.43016	4.27691	6.95367	3.08509	5.30058	2.80798	10.0302	8.28654	3.64093	4.82311	8.04811	4.68011
ARHGAP11A	-3.41425	0.154331	1	0	0	0	0	0	0	0.054001	0	0	0.0298363	0.0413537	0
ARHGAP12	0.124445	0.673057	0.863399	8.93293	9.22372	9.5241	10.8716	8.9114	3.74405	5.526	5.3869	5.27948	16.2266	7.46287	5.77789
ARHGAP15	-0.971909	0.0394638	0.246974	1.99754	0.630074	2.31565	2.71718	1.13704	4.02298	4.39261	4.27954	7.43199	2.22593	4.79695	2.42939
ARHGAP17	0.0602668	0.756904	0.903041	45.2197	38.4145	39.8854	39.0522	48.5526	27.1611	26.0554	31.1045	40.9834	38.8701	27.6121	61.1574
ARHGAP18	0.0366386	0.899129	0.962623	28.7106	47.1334	28.0362	24.7409	26.355	18.3779	20.7923	20.2078	14.0549	49.0008	24.984	40.0225
ARHGAP19	-0.651763	0.00100285	0.0366402	1.78005	1.57147	1.80437	1.73946	1.92471	0.930737	3.3132	2.23802	1.74353	2.53466	2.51381	2.41769
ARHGAP20	0.402718	0.412532	0.712725	9.78417	6.40391	4.886	6.60896	10.9575	1.04011	1.95753	5.06386	5.82834	11.5162	1.78431	2.67555
ARHGAP21	0.0543092	0.853905	0.944541	12.7737	9.10369	15.6795	13.4591	13.8734	4.75527	9.20983	11.9166	8.35395	20.9146	6.95576	7.09507
ARHGAP22	-2.47383	0.000757089	0.0329184	0.415477	0.067206	0.866954	0.389763	0.824634	1.17609	10.5555	3.74787	0.260043	0.687002	3.56039	1.97972
ARHGAP23	0.660148	0.202682	0.52776	1.07857	0.480719	0.51537	0.702653	0.684045	0.0672727	0.0943161	0.239748	0.36294	0.416888	0.722269	0.26315
ARHGAP24	0.409676	0.308507	0.636465	3.10039	2.9199	6.92403	4.42358	2.14112	0.998357	0.920346	1.8388	3.06406	4.49179	1.46833	2.98244
ARHGAP25	-1.12872	0.0045044	0.0782571	5.9387	1.39625	4.51958	4.38621	4.1053	4.12576	9.82768	9.35999	13.5215	4.00264	10.4719	4.19135
ARHGAP26	-0.991104	0.00417182	0.0761401	3.76659	1.50094	4.19643	3.72772	2.42598	2.19282	5.92507	8.54464	5.32965	4.0149	7.44818	2.28477
ARHGAP28	0.389894	0.317156	0.642771	0.285829	0.37788	0.403564	0.451196	0.329353	0.263576	0.0774828	0.22726	0.242098	0.632276	0.219087	0.207869
ARHGAP29	-1.15473	0.145285	0.455377	0.0612297	0.330143	0.0591504	0.119667	0.200636	0.0355169	0.0746919	0.134247	0.0177422	1.21971	0.228795	0.150509
ARHGAP30	-1.76933	0.000156233	0.0155721	16.1684	3.08173	12.4772	15.8765	13.5337	8.09352	58.4221	41.1781	26.5667	7.61086	60.6507	27.5593
ARHGAP31	0.0153258	0.945983	0.979945	9.89686	5.00275	11.0366	7.36992	8.86097	3.35455	6.9152	8.3052	6.66623	7.74195	6.89685	6.15514
ARHGAP32	0.370786	0.185799	0.509718	2.22324	1.68291	2.84927	2.0743	1.83565	0.881345	0.944903	1.39621	1.25282	2.77602	1.24543	0.988635
ARHGAP33	-0.509817	0.0438823	0.261167	1.95635	1.53122	3.32258	1.7884	2.49626	0.713825	2.20685	2.92049	2.57839	3.04829	2.75115	2.43428
ARHGAP35	0.239349	0.299145	0.628393	14.7868	15.9046	17.7784	12.839	14.0411	4.78475	7.42603	10.9071	8.46749	13.0004	10.8969	14.5868
ARHGAP39	0.0597361	0.865863	0.950745	1.88444	2.94562	2.35258	1.11905	2.57853	0.723122	0.754466	1.79796	1.58773	1.70649	1.5708	3.48645
ARHGAP4	-1.53459	0.000766591	0.0329184	19.325	7.80655	21.1288	18.3425	21.3226	32.3782	103.632	64.0284	43.2028	16.4438	83.1591	37.791
ARHGAP40	-3.67102	0.21151	1	0	0	0	0	0	0	0.0198758	0	0	0	0.304416	0
ARHGAP42	0.623367	0.142508	0.45102	7.81595	8.4063	8.54922	11.7484	6.07424	1.40613	1.99313	4.03641	7.39863	8.06501	2.0092	3.60959
ARHGAP44	-0.176724	0.635525	0.844339	0.752848	0.824537	0.954556	0.965582	0.646096	0.564067	0.293369	1.17902	0.627176	1.84642	0.488392	0.871905
ARHGAP45	-1.71562	5.33105e-05	0.0102479	18.5948	6.47458	15.6004	16.9243	19.1325	19.238	96.5715	62.7357	35.5637	15.7531	63.078	33.6281
ARHGAP5	0.324054	0.261339	0.58976	5.00416	4.41431	6.36438	4.86267	5.56426	1.70748	2.58767	3.34552	2.33954	7.15492	2.90697	3.20439
ARHGAP6	0.365568	0.337648	0.65848	13.6144	6.35688	8.21059	8.66558	14.1158	3.26511	3.62399	5.53059	8.19413	15.0349	3.9368	4.35873
ARHGAP9	-1.18166	0.00177863	0.0488475	20.8965	10.7348	13.2328	22.2848	18.1132	8.30731	34.0493	46.5852	47.9422	10.4591	40.5477	19.0987
ARHGDIA	-0.409795	0.0971033	0.374978	172.86	146.697	182.194	196.337	176.372	143.477	276.945	239.134	232.569	102.029	239.02	218.191
ARHGDIB	-1.39453	0.00194177	0.0508688	91.8002	28.0787	82.6613	112.1	77.8356	130.585	378.758	245.128	228.965	71.9119	307.919	129.73
ARHGDIG	0.885499	0.272413	1	0.512162	0.369845	0.282725	0.142995	0.0684995	0.424407	0.297508	0.0687504	0.0636026	0.263004	0.182264	0.0830073
ARHGEF1	-0.985761	0.000133946	0.0155721	41.8643	28.3281	41.3128	41.4456	38.296	33.3477	90.4811	83.8275	71.6273	39.1702	89.8746	54.1821
ARHGEF10L	-2.65905	1.27995e-05	0.00456467	1.53806	0.613006	1.78585	0.924917	3.33684	2.09316	26.5197	14.1744	1.54272	1.86064	11.4576	7.76834
ARHGEF11	-0.527167	0.0238445	0.1912	12.5182	10.3323	13.4951	10.5387	12.201	5.41381	18.9672	20.1917	9.82179	11.5937	14.6882	13.0699
ARHGEF12	0.315845	0.276635	0.606703	9.129	9.00496	10.7877	8.71087	7.72259	2.85476	3.46683	5.66661	5.25436	12.1345	5.00759	5.91375
ARHGEF15	1.14185	0.475884	0.75611	0.0991685	0.384319	0	0.0161512	0.108318	0	0.040324	0	0	0.237649	0	0
ARHGEF16	0.238073	0.655881	0.854921	0.571645	0.26832	0.177503	0.458859	0.439617	0.473698	0.464886	0.326125	0.0354948	0.201816	0.508583	0.509564
ARHGEF17	0.152399	0.526529	0.784663	7.05449	5.85247	7.61946	5.37768	6.65043	5.52235	2.92827	6.05334	6.32406	9.31857	4.63745	4.72421
ARHGEF18	-0.373581	0.262359	0.591075	0.153826	0.191402	0.262911	0.27751	0.188327	0.192184	0.269441	0.289084	0.380586	0.202038	0.17686	0.268487
ARHGEF19	0.111955	0.596427	0.824988	2.63617	3.29083	3.83105	3.51689	2.61827	3.11147	2.05064	2.80018	3.10861	2.69861	2.51259	4.36911
ARHGEF2	-1.03476	0.0135578	0.142122	3.85665	3.43589	4.49651	4.18746	3.90119	7.74839	19.2149	9.84424	6.6152	4.10319	11.3742	5.85063
ARHGEF25	-0.0639681	0.856268	0.945647	0.990574	1.90752	2.16449	1.2676	1.39109	0.684039	0.421969	2.12753	1.29165	1.6532	1.29257	1.76599
ARHGEF28	0.254712	0.421874	0.718719	11.2534	15.8601	14.9834	11.1399	11.554	5.95741	3.30008	8.13709	8.60971	16.9364	6.7739	14.9859
ARHGEF3	-0.488159	0.00585796	0.0905755	4.96515	3.41179	4.5592	4.29599	4.40637	2.68508	6.7403	6.40292	4.75453	5.62393	4.78322	4.57681
ARHGEF33	0.120499	0.774093	0.909941	0.315026	0.260577	0.262828	0.209893	0.187685	0.348855	0.186322	0.269103	0.348536	0.321704	0.0535066	0.276172
ARHGEF35	1.10364	0.125841	0.425586	0.314183	1.0684	0.248329	0.669861	0.58829	0.0994065	0.139368	0.214707	0.496577	0.0770026	0.355757	0
ARHGEF37	-0.403712	0.513053	0.775659	0.125787	0.113038	0.202526	0.109261	0.117765	0.340499	0.0454646	0.105063	0.26729	0.163279	0.591882	0.206132
ARHGEF38	0.876911	0.65255	1	0	0	0.0110124	0	0.0106725	0.0661241	0	0.0321347	0	0	0	0.0258657
ARHGEF39	-1.34981	0.00673824	0.0979745	0.239493	0.167623	0.106781	0.126017	0.448436	0.0213723	0.464441	0.536633	0.320291	0.314555	0.665442	0.397109
ARHGEF4	0.930916	0.00692077	0.0991747	4.68407	5.54331	3.19412	2.31556	4.47991	1.88595	1.09797	1.31179	1.2934	2.94656	1.15541	3.82408
ARHGEF40	-0.869773	0.00501023	0.0830658	5.16154	4.29316	8.64663	4.71142	7.12771	2.31355	11.1045	13.3266	7.10765	4.78604	11.0316	7.74564
ARHGEF5	1.30456	0.398589	0.704546	0.0120421	0.511318	0.0116331	0.0823724	0	0	0.0195862	0	0	0.0541083	0.164989	0
ARHGEF6	-0.269282	0.16634	0.48647	9.32412	7.03712	12.5104	10.5563	10.932	4.95784	12.4712	10.3332	7.92715	10.6873	12.1514	10.0641
ARHGEF7	0.161048	0.441976	0.732015	9.74123	6.95337	7.94642	7.95277	8.24001	6.46617	5.3386	7.09949	5.48487	12.2111	5.96226	5.87705
ARHGEF9	-0.180537	0.393506	0.700403	1.31801	1.61571	1.83915	1.20085	1.37106	0.613099	1.30488	1.21454	0.996295	1.90541	1.56235	1.74812
ARID1A	-0.30177	0.28708	0.616131	11.0334	7.45804	15.594	7.77521	11.3144	2.6646	9.24631	12.9426	8.23528	13.979	10.2134	10.3095
ARID1B	0.213795	0.45643	0.741764	9.62037	7.46212	10.5916	8.29306	7.85507	2.28872	4.90537	7.44171	5.33709	10.566	4.71682	4.88157
ARID2	-0.123507	0.668949	0.861626	3.10644	1.99638	2.81999	2.05171	2.78409	1.34918	1.91694	1.84819	1.83872	5.38686	2.20683	1.84184
ARID3A	-1.30757	0.00235611	0.0560248	1.34404	0.519888	1.35485	0.982194	1.40057	1.62705	4.33412	3.56915	2.41801	0.777215	4.33805	2.16128
ARID3B	0.3682	0.194165	0.518383	14.6699	7.80146	5.66556	9.33471	9.87106	4.86254	5.0601	6.76255	9.2925	4.54041	7.14296	5.93477
ARID3C	0.324682	0.735243	1	0.147628	0.298498	0.0950766	0.144262	0.138213	0	0.0400192	0.0924793	0.128332	0	0.061293	0.334971
ARID4A	-0.0707796	0.813952	0.927663	6.01193	4.3859	7.11611	4.77735	4.71103	1.7628	3.16094	4.54205	3.57023	9.15286	5.17042	3.32285
ARID4B	-0.247335	0.361479	0.67694	5.9047	4.43324	7.02537	4.88971	6.91013	2.29178	3.8751	6.2521	5.14235	10.7687	5.61061	4.27303
ARID5A	-0.506363	0.139787	0.447162	21.5653	9.09341	17.993	21.2451	19.9639	18.2738	28.5993	34.364	26.0506	10.3306	33.2002	16.1779
ARID5B	0.897288	0.00346934	0.0707041	25.0762	25.788	23.231	21.9727	16.6631	11.1666	5.31214	7.75346	11.7524	23.191	7.45151	10.0204
ARIH1	0.0109579	0.959784	0.985196	4.82945	3.97266	4.51694	4.32501	4.23359	2.57102	4.25307	3.03636	3.15422	6.91006	3.21908	3.09195
ARIH2	-0.0635846	0.589198	0.821095	15.5627	15.553	17.0511	16.5367	17.1806	10.4694	14.2313	13.6038	16.4181	14.4669	16.6639	18.4663
ARIH2OS	0.159915	0.643363	0.848354	0.782116	1.18605	1.51111	0.891663	1.54583	1.71388	0.98941	1.1432	0.679887	1.79618	1.02829	1.28168
ARL1	0.310853	0.0779543	0.339425	17.3633	22.2045	19.3963	21.3705	16.0971	12.8604	12.4034	10.3101	14.0777	16.7049	12.0463	21.4741
ARL10	0.63716	0.112579	0.4042	2.65061	2.34313	3.76668	1.87694	2.42761	0.579353	0.432159	1.40174	1.20773	2.87104	0.78151	1.80138
ARL11	-1.61016	0.0100472	0.122996	0.738665	0.056008	0.784938	0.721822	0.570532	0.621282	4.08485	2.0302	1.30028	0.182547	1.67909	0.838021
ARL13A	0.0256493	0.986856	1	0.126015	0.0636993	0.121736	0	0	0	0.102481	0.0592052	0.0547721	0.0566223	0	0
ARL13B	0.00434808	0.988185	0.995392	2.07762	2.17103	2.02393	2.33735	2.76239	0.465855	1.789	1.67335	1.38111	2.4319	2.17462	1.78266
ARL14	0.375545	0.556561	0.801406	0.160976	0.162743	0.518366	0.681659	0.150709	0.809259	0.261826	0.352944	0.233226	0.385767	0.53468	0.182629
ARL14EP	0.100026	0.708044	0.880567	4.88613	7.45298	4.14053	5.77993	6.20634	7.19336	6.52973	4.00057	5.3404	6.06003	3.95053	7.97465
ARL14EPL	-1.27364	0.614729	1	0.0362772	0	0	0	0	0	0.0295021	0.0681757	0	0.0326007	0	0
ARL15	-0.0790582	0.688823	0.870901	2.17364	3.10114	3.17917	2.32259	3.00496	2.21531	2.51112	2.21425	1.96016	3.72415	2.80859	3.54921
ARL16	0.173963	0.511641	0.775094	12.2889	17.8562	14.8959	16.0724	15.136	23.4719	14.5538	13.04	14.9476	12.4712	13.2695	22.4766
ARL17A	-1.08787	0.388202	0.696691	0	0.305203	0.0927936	0.0938654	0	0.0955167	0.0557975	0	0	0.431605	0.085459	0.793967
ARL17B	-1.10707	0.271319	0.600142	0	0.316201	0.164807	0.0555703	0	0	0.0462466	0.0801525	0.148302	0.281071	0.141662	0.451612
ARL2	-0.779881	0.089031	0.359633	4.7519	5.8079	6.09787	5.47523	5.44484	7.0761	22.2638	14.0618	6.47363	2.48571	6.44879	6.35663
ARL2BP	0.52203	0.321405	0.646583	4.13999	3.13084	7.243	4.01374	2.92985	0.113454	1.69666	2.97121	2.35201	1.23038	3.37005	2.03407
ARL3	0.104294	0.661169	0.858288	6.59303	9.33156	7.64295	7.04284	6.27399	5.59508	5.65552	5.41438	6.06101	5.55152	4.34222	12.4391
ARL4A	0.220929	0.303038	0.632088	15.7657	12.3257	20.5373	25.1649	14.3969	14.2625	12.6719	11.955	11.8943	22.6467	12.1587	15.7085
ARL4C	-0.874513	0.0374276	0.240527	34.7778	6.08733	23.969	30.9245	31.037	8.27002	30.1964	69.0973	36.8501	36.882	41.6151	16.646
ARL4D	-0.240708	0.441036	0.73146	4.13506	3.74498	5.0349	4.79842	2.82284	3.44796	7.67139	4.93783	4.75532	2.36121	2.84347	4.78899
ARL5A	-0.215328	0.403906	0.707156	7.90036	6.35276	10.1257	10.3318	8.51938	7.48656	15.1187	7.05607	5.22446	12.0789	8.20027	10.2498
ARL5B	0.511017	0.105189	0.390373	15.6411	9.15015	17.8691	9.8722	14.4899	10.7351	12.6729	5.81177	9.30211	14.5936	6.29765	4.33498
ARL5C	-1.78258	0.452993	1	0	0	0	0	0.120382	0	0.209137	0.120822	0	0	0.320313	0
ARL6	-0.0571309	0.869355	0.952282	0.805541	0.862289	1.22068	0.787174	0.547139	0.476424	0.436733	0.682718	0.562947	1.27748	0.393469	1.52315
ARL6IP1	0.354097	0.170345	0.491213	264.905	232.328	217.598	254.307	242.533	123.137	104.962	116.35	185.383	322.645	115.958	181.614
ARL6IP4	-0.244427	0.451132	0.737849	30.5052	34.2542	44.9208	43.3001	32.4509	26.6929	66.336	38.742	48.1323	13.3733	32.6339	40.8395
ARL6IP5	-0.00333425	0.986728	0.994982	51.9519	47.0094	56.5729	49.0558	37.7784	39.7586	66.3307	42.2953	37.2036	36.5893	41.3281	52.266
ARL6IP6	0.0164534	0.93629	0.976814	8.11926	5.33044	11.6457	8.44211	8.737	3.58968	7.40816	7.23384	6.86435	6.56233	6.6906	8.48119
ARL8A	-0.774583	0.0153241	0.151307	17.4843	16.2684	21.599	18.4087	18.4697	12.4306	46.9668	30.7138	22.5631	9.38573	31.7511	29.4909
ARL8B	0.110227	0.731749	0.891116	25.0851	31.8524	29.7895	28.847	28.6104	52.5761	39.3541	27.3695	15.7222	40.0002	37.3155	28.8523
ARL9	0.373922	0.480444	0.758613	0.247362	0.0750232	0.191169	0.193377	0.138951	0.114788	0.120699	0.0929735	0.107515	0.111147	0.154051	0.140317
ARMC1	0.0447014	0.813692	0.927663	6.87041	9.20726	7.07809	7.91822	8.41958	3.52185	6.81243	5.70511	5.19856	8.57405	6.02719	8.23475
ARMC10	0.284032	0.393773	0.700527	5.29652	5.7809	5.04029	5.15	7.05568	1.1311	3.53589	5.79398	3.93994	2.4154	3.70882	3.25858
ARMC12	-0.280416	0.397599	0.704077	2.79736	2.77757	3.28144	1.36679	2.99308	3.88274	2.11244	4.59995	3.99498	4.30948	2.11545	3.96703
ARMC2	-0.600981	0.0227359	0.186839	0.761995	0.638835	1.11315	1.0352	0.643796	0.927129	1.67769	1.1526	0.904737	1.21923	1.11115	1.60247
ARMC3	1.09907	0.304903	1	0.0839189	0.016968	0.0486414	0.0656044	0.04714	0	0.0272986	0.0315418	0	0.0150828	0.0418102	0
ARMC4	-1.43697	0.185411	1	0.0583157	0	0.0563353	0.0379907	0.0181988	0	0.0158082	0.182654	0.0506934	0.139749	0.0484236	0
ARMC5	-0.550283	0.0478527	0.271089	7.38384	5.39872	7.59165	6.79028	8.59176	5.81274	18.7116	8.16481	7.4503	7.27539	8.19517	9.05018
ARMC6	-0.366293	0.0755135	0.335262	7.16097	7.53607	7.2011	8.86055	8.87798	7.08838	13.1379	9.02532	9.09314	7.00629	10.1675	10.5365
ARMC7	-0.350316	0.219239	0.546103	1.35278	1.69089	2.58992	1.7786	2.71722	2.22568	3.54044	3.07385	2.69402	2.0114	1.68496	2.45558
ARMC8	0.0380049	0.840855	0.937398	8.68453	8.36879	10.3938	9.29135	8.80412	6.72479	7.49503	5.94643	7.72159	13.9786	7.32391	7.68815
ARMC9	0.0170037	0.94631	0.979992	0.675455	0.74074	0.56404	0.447494	0.675248	0.464853	0.409654	0.516359	0.587168	0.607002	0.427788	0.961133
ARMCX1	0.114248	0.646481	0.850005	6.1943	7.77049	7.39377	5.38754	5.85995	6.35841	5.69682	4.5101	4.51071	5.7997	4.44339	11.4059
ARMCX2	-0.160696	0.590227	0.821444	4.4909	4.49315	7.73268	3.22885	4.24805	2.18658	2.49787	4.24174	3.80277	6.9842	3.27505	8.13082
ARMCX3	0.434728	0.139127	0.445786	38.4448	49.1377	54.2967	35.5684	36.831	17.7215	12.4971	19.8823	28.8611	36.946	20.1418	50.1251
ARMCX4	0.810876	0.0027932	0.0613168	1.79572	1.76815	1.79798	1.06932	1.08577	0.672717	0.676935	0.50972	0.69107	1.01699	0.489271	1.17779
ARMCX5	-0.259209	0.29647	0.625802	1.6118	1.47226	2.00779	1.63031	1.35016	0.770915	2.56407	1.42153	1.03241	1.82962	1.62015	1.66819
ARMCX6	-0.173499	0.512974	0.775637	4.12873	5.91627	6.6591	6.06943	5.07544	3.08215	5.81021	5.70127	3.27698	3.58126	6.12636	9.53108
ARMH1	-0.873374	0.0931193	0.36658	1.87145	1.31281	2.5827	1.64217	1.78784	7.17793	9.50436	4.59365	5.57772	2.71145	6.13669	3.33641
ARMH2	-1.8832	0.465569	1	0	0	0	0	0	0	0.0693699	0.0801525	0.074151	0	0.106246	0
ARMH3	0.151002	0.216762	0.543191	13.02	15.1341	14.3524	16.8487	13.0797	10.9734	12.8686	11.4014	11.2761	13.5975	11.8818	12.5592
ARMH4	1.22653	0.000724009	0.0320842	0.630737	0.453928	0.371787	0.501442	0.540466	0.260446	0.121715	0.180815	0.213742	0.403496	0.0932088	0.133412
ARMS2	0.506991	0.870772	1	0	0.085815	0	0	0	0	0	0	0	0	0	0
ARMT1	-0.809216	0.0109513	0.128321	5.35752	6.79062	5.43307	4.94885	6.68776	4.94755	15.5853	5.96088	4.24018	8.38357	14.0434	10.4024
ARNT	-0.0768119	0.722874	0.886941	14.8899	12.2841	15.1848	14.5366	16.4652	5.01925	13.537	13.3973	11.1731	18.102	11.3201	11.3468
ARNT2	0.600134	0.196175	0.521674	0.533724	0.264701	0.554512	0.383785	0.735384	0.841156	0.163791	0.416351	0.236358	0.742076	0.539352	0.148522
ARNTL	-0.207782	0.474548	0.755336	8.4872	12.8242	10.8359	6.54529	10.4585	3.93847	6.15597	8.34142	6.48056	12.4919	8.25702	18.7111
ARNTL2	0.19363	0.58014	0.815788	0.72244	0.405761	0.911155	1.03934	0.854848	0.89632	1.07712	0.848551	0.776292	0.459868	0.549901	0.38704
ARPC1A	0.453959	0.339292	0.659708	11.358	11.1238	13.2439	18.4261	12.9181	45.8608	14.4686	12.6736	22.4466	23.1649	6.35509	10.671
ARPC1B	-1.24731	0.046089	0.267271	0.28931	0.357483	0.590025	0.345539	0.541717	0.0372928	2.1698	0.936374	0.223551	0.375542	0.600587	0.364694
ARPC2	-0.630348	0.0254143	0.198636	159.889	110.536	173.284	198.153	171.297	137.983	421.059	231.899	201.068	147.637	231.965	184.325
ARPC3	-0.0976139	0.731124	0.890641	187.008	167.946	217.899	254.81	200.019	332.537	354.84	205.255	228.578	202.085	233.781	252.248
ARPC4	-0.0518896	0.888705	0.959416	39.497	34.4748	47.2912	49.1181	38.2289	53.4532	75.6935	45.9751	61.4088	14.6411	36.0405	32.1276
ARPC5	-0.27274	0.334136	0.65605	29.7987	19.2123	33.4504	47.1281	32.9021	34.9034	63.6881	35.9207	34.3552	31.7627	36.579	31.4705
ARPC5L	0.505858	0.0472483	0.269706	21.2153	23.1562	21.2975	23.5734	16.4395	22.4917	13.289	11.3989	23.089	10.0553	13.1779	18.5387
[truncated: 16,271 more rows]
